# Supplementary material for: Characterization of the Small RNA Transcriptome of the Diatom, Thalassiosira pseudonana
Source: PLoS One. 2011 Aug 12;6(8):e22870. doi: 10.1371/journal.pone.0022870 (PMC3155517; doi:10.1371/journal.pone.0022870)
Supplement: Table S2 — List of the predicted targets for the miRNA candidates. The target prediction uses plant-like and animal-like target binding characteristics. (XLS) [file pone.0022870.s006.xls]

## Sheet: plant-like 90.80
target_hit_id	miRNA_id	hit_location	start_nt	end_nt	start_hit	end_hit	ref_genome_acc_num	mfeval	pvalue	ref_genome_acc_num	JCVI_order	JCVI_ID	SWISSprot_ID	SWISSprot_description	KEGG_ID	KEGG_description	GOS_cluster_ID	PHYTAX_cluster_ID	KO	Pathway	Pfam_ID	Pfam_description	GO_terms_based_on_Pfam	TIGRfam_ID	TIGRfam_description	GOterms_based_on_TIGRfam	targeting_Plant	targeting_Animal	Genbank_ID
jgi|Thaps3|20619|estExt_fgenesh1_	906_1399_882_F3!AR2_G31013_20nts_1	CDS	0	1923	215	234	20619	-27.3	7.6e-05	20619	2074	jgi_20619_1396.m000800-Thaps3			tps:THAPSDRAFT_20619	hypothetical protein		phytax.match.26448094.1			PF00400.25	WD domain, G-beta repeat					chlo	extr	2.20977e+17
jgi|Thaps3|20658|estExt_fgenesh1_	1431_1377_1517_F3!AR1_G31013_23nts_3	CDS	0	1431	1091	1116	20658	-31.8	1.7e-05	20658	2100	jgi_20658_1396.m001036-Thaps3			tps:THAPSDRAFT_20658	hypothetical protein	CAM_CL_4398	phytax.match.26452803.1			PF07767.4	Nop53 (60S ribosomal biogenesis)					nucl	nucl	2.20978e+17
jgi|Thaps3|20666|estExt_fgenesh1_	906_1399_882_F3!AR2_G31013_20nts_1	CDS	0	7716	2643	2666	20666	-25.1	0.000438	20666	2108	jgi_20666_1396.m000538-Thaps3	sp|O60447|EVI5_HUMAN	Ecotropic viral integration site 5 protein homolog OS=Homo sapiens GN=EVI5 PE=1 SV=2	tps:THAPSDRAFT_20666	hypothetical protein	CAM_CL_2578	phytax.match.26448844.1			PF00566.11	TBC domain	GO:0005097, GO:0005622, GO:0032313				nucl	nucl	2.20978e+17
jgi|Thaps3|20675|estExt_fgenesh1_	1518_886_1823_F3!AR1_G31013_20nts_1	CDS	0	3081	860	882	20675	-23.3	0.001128	20675	2114	jgi_20675_1396.m000715-Thaps3	sp|Q5ZMV9|WDR24_CHICK	WD repeat-containing protein 24 OS=Gallus gallus GN=WDR24 PE=2 SV=1	tps:THAPSDRAFT_20675	hypothetical protein	CAM_CL_11715691	phytax.match.26445197.1			PF00400.25	WD domain, G-beta repeat					chlo	nucl	2.20977e+17
jgi|Thaps3|20737|estExt_fgenesh1_	1518_886_1823_F3!AR1_G31013_20nts_1	CDS	0	1578	191	209	20737	-29	2.4e-05	20737	2147	jgi_20737_1396.m001095-Thaps3	sp|Q08J23|NSUN2_HUMAN	tRNA (cytosine-5-)-methyltransferase NSUN2 OS=Homo sapiens GN=NSUN2 PE=1 SV=2	tps:THAPSDRAFT_20737	hypothetical protein	CAM_CL_553	phytax.match.26447200.1			PF01189.10	NOL1/NOP2/sun family		TIGR00446	NOL1/NOP2/sun family putative RNA methylase		chlo	nucl	2.20978e+17
jgi|Thaps3|20810|estExt_fgenesh1_	1499_1964_1108_F3!AR1_G31013_20nts_1	CDS	0	1182	1090	1112	20810	-24.5	0.000561	20810	2192	jgi_20810_1396.m000366-Thaps3			tps:THAPSDRAFT_20810	hypothetical protein								TIGR00145	FTR1 family protein		vacu	plas	2.20978e+17
jgi|Thaps3|20838|estExt_fgenesh1_	1345_1590_717_F3!AR1_G00032_21nts_1	CDS	0	2721	2266	2292	20838	-26.3	0.000326	20838	2213	jgi_20838_1396.m000543-Thaps3			tps:THAPSDRAFT_20838	hypothetical protein											plas	plas	2.20978e+17
jgi|Thaps3|20865|estExt_fgenesh1_	1381_423_1947_F3!AR1_G31013_20nts_12	CDS	0	9399	5475	5495	20865	-25.3	0.000282	20865	2224	jgi_20865_1396.m000236-Thaps3	sp|Q54LB8|VP13A_DICDI	Putative vacuolar protein sorting-associated protein 13A OS=Dictyostelium discoideum GN=vps13A PE=2 SV=1	tps:THAPSDRAFT_20865	hypothetical protein	CAM_CL_1909	phytax.match.26440923.1			PF06650.5	Protein of unknown function (DUF1162)	GO:0008104				nucl	cyto	2.20978e+17
jgi|Thaps3|20915|estExt_fgenesh1_	1345_1590_717_F3!AR1_G00032_21nts_1	CDS	0	4326	145	168	20915	-22.2	0.002587	20915	2256	jgi_20915_1396.m000982-Thaps3			tps:THAPSDRAFT_20915	hypothetical protein		phytax.match.26451032.1									E.R.	cyto	2.20978e+17
jgi|Thaps3|20919|estExt_fgenesh1_	1508_336_693_F3!AR1_G00032_24nts_2	CDS	0	2283	960	988	20919	-25.7	0.000719	20919	2258	jgi_20919_1396.m000303-Thaps3	sp|Q9NPF5|DMAP1_HUMAN	DNA methyltransferase 1-associated protein 1 OS=Homo sapiens GN=DMAP1 PE=1 SV=1	tps:THAPSDRAFT_20919	hypothetical protein	CAM_CL_11021218	phytax.match.26445616.1									chlo	nucl	2.20978e+17
jgi|Thaps3|20920|estExt_fgenesh1_	1499_1964_1108_F3!AR1_G31013_20nts_1	CDS	0	2712	996	1015	20920	-27.2	8e-05	20920	2259	jgi_20920_1396.m000447-Thaps3			tps:THAPSDRAFT_20920	hypothetical protein	CAM_CL_11375433	phytax.match.26454183.1									chlo	plas	2.20978e+17
jgi|Thaps3|20946|estExt_fgenesh1_	1381_423_1947_F3!AR1_G31013_20nts_12	CDS	0	846	172	193	20946	-22.2	0.001948	20946	2274	jgi_20946_1396.m001179-Thaps3			tps:THAPSDRAFT_20946	hypothetical protein	CAM_CL_6	phytax.match.26442945.1									chlo	mito	2.20978e+17
jgi|Thaps3|21022|estExt_fgenesh1_	1518_886_1823_F3!AR1_G31013_20nts_1	CDS	0	999	922	941	21022	-25.2	0.000265	21022	2324	jgi_21022_1396.m000054-Thaps3			tps:THAPSDRAFT_21022	hypothetical protein		phytax.match.26450705.1									cyto	cyto	2.20978e+17
jgi|Thaps3|21039|estExt_fgenesh1_	1599_1566_1907_F3!AR1_G31013_20nts_2	CDS	0	2751	1768	1788	21039	-23.5	0.000817	21039	2329	jgi_21039_1396.m001077-Thaps3			tps:THAPSDRAFT_21039	hypothetical protein											chlo	nucl	2.20978e+17
jgi|Thaps3|21078|estExt_fgenesh1_	1345_1590_717_F3!AR1_G00032_21nts_1	CDS	0	2598	179	204	21078	-23.5	0.001457	21078	2351	jgi_21078_1396.m000037-Thaps3	sp|Q5UQW4|YL373_MIMIV	Uncharacterized glycosyltransferase L373 OS=Acanthamoeba polyphaga mimivirus GN=MIMI_L373 PE=3 SV=1	tps:THAPSDRAFT_21078	hypothetical protein	CAM_CL_7442	phytax.match.26446661.1									cyto	cyto_plas	2.20978e+17
jgi|Thaps3|21122|estExt_fgenesh1_	1008_1638_234_F3!AR2_G00032_24nts_1	CDS	0	5976	1802	1834	21122	-29.6	0.000117	21122	2374	jgi_21122_1397.m000775-Thaps3	sp|Q6KCD5|NIPBL_MOUSE	Nipped-B-like protein OS=Mus musculus GN=Nipbl PE=1 SV=1	tps:THAPSDRAFT_21122	hypothetical protein; K06672 cohesin loading factor subunit SCC2		phytax.match.26449352.1	ko04111	Cell cycle - yeast	PF00628.22	PHD-finger					nucl	nucl	2.20976e+17
jgi|Thaps3|21122|estExt_fgenesh1_	1518_886_1823_F3!AR1_G31013_20nts_1	CDS	0	5976	5567	5594	21122	-24.3	0.000979	21122	2374	jgi_21122_1397.m000775-Thaps3	sp|Q6KCD5|NIPBL_MOUSE	Nipped-B-like protein OS=Mus musculus GN=Nipbl PE=1 SV=1	tps:THAPSDRAFT_21122	hypothetical protein; K06672 cohesin loading factor subunit SCC2		phytax.match.26449352.1	ko04111	Cell cycle - yeast	PF00628.22	PHD-finger					nucl	nucl	2.20976e+17
jgi|Thaps3|21133|estExt_fgenesh1_	1442_152_704_F3!AR1_G31013_22nts_6	CDS	0	3861	1220	1255	21133	-23.6	0.002898	21133	2380	jgi_21133_1397.m000905-Thaps3	sp|Q54Q69|DHKG_DICDI	Hybrid signal transduction histidine kinase G OS=Dictyostelium discoideum GN=dhkG PE=3 SV=1	tps:THAPSDRAFT_21133	hypothetical protein	CAM_CL_11003685	phytax.match.26450139.1						TIGR03903	TOMM system kinase/cyclase multidomain protein		chlo	nucl	2.20976e+17
jgi|Thaps3|21203|estExt_fgenesh1_	1053_1515_1221_F3!AR2_G31013_23nts_1	CDS	0	3267	2000	2033	21203	-26.6	0.000567	21203	2419	jgi_21203_1397.m000490-Thaps3			tps:THAPSDRAFT_21203	hypothetical protein		phytax.match.26455542.1									plas	plas	2.20976e+17
jgi|Thaps3|21245|estExt_fgenesh1_	1567_164_827_F3!AR1_G31013_24nts_1	CDS	0	2664	1809	1834	21245	-28.6	0.000113	21245	2440	jgi_21245_1397.m000231-Thaps3			tps:THAPSDRAFT_21245	hypothetical protein	CAM_CL_6419										chlo	extr	2.20977e+17
jgi|Thaps3|21248|estExt_fgenesh1_	1529_1170_904_F3!AR1_G31013_23nts_3	CDS	0	3354	2909	2936	21248	-31.7	2.2e-05	21248	2443	jgi_21248_1397.m000030-Thaps3	sp|O74738|YH9D_SCHPO	SET domain-containing protein C1709.13c OS=Schizosaccharomyces pombe GN=SPBC1709.13c PE=2 SV=1	tps:THAPSDRAFT_21248	hypothetical protein		phytax.match.26456277.1									plas	plas	2.20976e+17
jgi|Thaps3|21260|estExt_fgenesh1_	1427_942_1564_F3!AR1_G31013_20nts_7	CDS	0	3594	1992	2011	21260	-31.5	6e-06	21260	2452	jgi_21260_1397.m000225-Thaps3			tps:THAPSDRAFT_21260	hypothetical protein		phytax.match.26452898.1									chlo	cyto_nucl	2.20976e+17
jgi|Thaps3|21268|estExt_fgenesh1_	1599_1566_1907_F3!AR1_G31013_20nts_2	CDS	0	4686	965	988	21268	-22.7	0.001752	21268	2456	jgi_21268_1397.m000645-Thaps3	sp|Q54I71|AARA_DICDI	Protein aardvark OS=Dictyostelium discoideum GN=aarA PE=2 SV=1	tps:THAPSDRAFT_21268	hypothetical protein	CAM_CL_2633	phytax.match.26450375.1			PF02008.13	CXXC zinc finger domain	GO:0003677, GO:0008270				nucl	nucl	2.20977e+17
jgi|Thaps3|21349|estExt_fgenesh1_	1508_336_693_F3!AR1_G00032_24nts_2	CDS	0	1185	52	76	21349	-36.6	1e-06	21349	2506	jgi_21349_1397.m000485-Thaps3	sp|C5D7U6|MTNK_GEOSW	Methylthioribose kinase OS=Geobacillus sp. (strain WCH70) GN=mtnK PE=3 SV=1	tps:THAPSDRAFT_21349	hypothetical protein	CAM_CL_4720	phytax.match.26455143.1			PF01636.16	Phosphotransferase enzyme family		TIGR01767	5-methylthioribose kinase	GO:0019509, GO:0046522	cyto	cyto	2.20977e+17
jgi|Thaps3|21504|estExt_fgenesh1_	1008_1638_234_F3!AR2_G00032_24nts_1	CDS	0	1998	921	950	21504	-27.5	0.000291	21504	2583	jgi_21504_1397.m000926-Thaps3			tps:THAPSDRAFT_21504	hypothetical protein		phytax.match.26460103.1									chlo	nucl	2.20977e+17
jgi|Thaps3|21585|estExt_fgenesh1_	1427_942_1564_F3!AR1_G31013_20nts_7	CDS	0	2118	1126	1151	21585	-35.3	2e-06	21585	2622	jgi_21585_1398.m000557-Thaps3	sp|Q1KZG0|S39A4_BOVIN	Zinc transporter ZIP4 OS=Bos taurus GN=SLC39A4 PE=1 SV=1	tps:THAPSDRAFT_21585	hypothetical protein	CAM_CL_310	phytax.match.26458898.1			PF02535.15	ZIP Zinc transporter	GO:0016020, GO:0030001, GO:0046873, GO:0055085				plas	plas	2.20976e+17
jgi|Thaps3|21585|estExt_fgenesh1_	1518_886_1823_F3!AR1_G31013_20nts_1	CDS	0	2118	743	763	21585	-29.4	2.5e-05	21585	2622	jgi_21585_1398.m000557-Thaps3	sp|Q1KZG0|S39A4_BOVIN	Zinc transporter ZIP4 OS=Bos taurus GN=SLC39A4 PE=1 SV=1	tps:THAPSDRAFT_21585	hypothetical protein	CAM_CL_310	phytax.match.26458898.1			PF02535.15	ZIP Zinc transporter	GO:0016020, GO:0030001, GO:0046873, GO:0055085				plas	plas	2.20976e+17
jgi|Thaps3|21589|estExt_fgenesh1_	1381_423_1947_F3!AR1_G31013_20nts_12	CDS	0	4305	218	238	21589	-22.6	0.001391	21589	2625	jgi_21589_1398.m000245-Thaps3			tps:THAPSDRAFT_21589	hypothetical protein		phytax.match.26444378.1									vacu	extr	2.20976e+17
jgi|Thaps3|21605|estExt_fgenesh1_	1427_942_1564_F3!AR1_G31013_20nts_7	CDS	0	1470	1097	1122	21605	-27.5	0.000134	21605	2640	jgi_21605_1398.m000246-Thaps3			tps:THAPSDRAFT_21605	hypothetical protein											nucl	nucl	2.20976e+17
jgi|Thaps3|21605|estExt_fgenesh1_	1381_423_1947_F3!AR1_G31013_20nts_12	CDS	0	1470	223	249	21605	-19.7	0.012238	21605	2640	jgi_21605_1398.m000246-Thaps3			tps:THAPSDRAFT_21605	hypothetical protein											nucl	nucl	2.20976e+17
jgi|Thaps3|21606|estExt_fgenesh1_	1508_336_693_F3!AR1_G00032_24nts_2	CDS	0	2106	1979	2012	21606	-22	0.007174	21606	2641	jgi_21606_1398.m000903-Thaps3	sp|Q539E5|APX1_CHLVR	Putative ascorbate peroxidase OS=Chlorohydra viridissima GN=APX1 PE=2 SV=1	tps:THAPSDRAFT_21606	hypothetical protein	CAM_CL_1310	phytax.match.26440082.1			PF00141.16	Peroxidase	GO:0004601, GO:0006979, GO:0020037, GO:0055114				nucl	plas	2.20976e+17
jgi|Thaps3|21705|estExt_fgenesh1_	1599_1566_1907_F3!AR1_G31013_20nts_2	CDS	0	2235	1757	1781	21705	-31.9	1e-05	21705	2690	jgi_21705_1398.m000128-Thaps3	sp|Q55FP1|TF2H1_DICDI	General transcription factor IIH subunit 1 OS=Dictyostelium discoideum GN=gtf2h1 PE=3 SV=1	tps:THAPSDRAFT_21705	hypothetical protein; K03141 transcription initiation factor TFIIH subunit H1		phytax.match.26447585.1	ko03022	Basal transcription factors	PF03909.10	BSD domain					chlo	nucl	2.20976e+17
jgi|Thaps3|21713|estExt_fgenesh1_	1499_1964_1108_F3!AR1_G31013_20nts_1	CDS	0	1632	1113	1135	21713	-26.9	0.000139	21713	2698	jgi_21713_1398.m000509-Thaps3			tps:THAPSDRAFT_21713	hypothetical protein					PF01494.12	FAD binding domain	GO:0004497, GO:0055114	TIGR01988	ubiquinone biosynthesis hydroxylase, UbiH/UbiF/VisC/COQ6 family	GO:0006744, GO:0016701	chlo	extr	2.20975e+17
jgi|Thaps3|21713|estExt_fgenesh1_	1442_152_704_F3!AR1_G31013_22nts_6	CDS	0	1632	1175	1200	21713	-26.6	0.000281	21713	2698	jgi_21713_1398.m000509-Thaps3			tps:THAPSDRAFT_21713	hypothetical protein					PF01494.12	FAD binding domain	GO:0004497, GO:0055114	TIGR01988	ubiquinone biosynthesis hydroxylase, UbiH/UbiF/VisC/COQ6 family	GO:0006744, GO:0016701	chlo	extr	2.20975e+17
jgi|Thaps3|21774|estExt_fgenesh1_	1499_1964_1108_F3!AR1_G31013_20nts_1	CDS	9	3723	1989	2006	21774	-32.3	3e-06	21774	2728	jgi_21774_1398.m000083-Thaps3			tps:THAPSDRAFT_21774	hypothetical protein		phytax.match.26453670.1									chlo	nucl	2.20975e+17
jgi|Thaps3|21776|estExt_fgenesh1_	1233_1805_1228_F3!AR2_G00032_22nts_1	CDS	0	1404	378	406	21776	-23.4	0.002122	21776	2729	jgi_21776_1398.m000124-Thaps3			tps:THAPSDRAFT_21776	hypothetical protein											nucl	nucl	2.20975e+17
jgi|Thaps3|21791|estExt_fgenesh1_	1595_1216_233_F3!AR1_G31013_22nts_2	CDS	0	3024	2630	2651	21791	-34.1	2e-06	21791	2738	jgi_21791_1398.m000664-Thaps3			tps:THAPSDRAFT_21791	hypothetical protein											nucl	cyto	2.20975e+17
jgi|Thaps3|21807|estExt_fgenesh1_	921_306_230_F3!AR2_G31013_21nts_451	CDS	0	2355	1229	1255	21807	-25.7	0.000457	21807	2751	jgi_21807_1398.m000947-Thaps3			tps:THAPSDRAFT_21807	hypothetical protein					PF00595.17	PDZ domain (Also known as DHR or GLGF)	GO:0005515				nucl	nucl	2.20976e+17
jgi|Thaps3|21879|estExt_fgenesh1_	1393_802_253_F3!AR1_G31013_21nts_2	CDS	0	903	435	458	21879	-29.4	4.2e-05	21879	2794	jgi_21879_1398.m000902-Thaps3			tps:THAPSDRAFT_21879	hypothetical protein											nucl	nucl	2.20976e+17
jgi|Thaps3|21886|estExt_fgenesh1_	1518_886_1823_F3!AR1_G31013_20nts_1	CDS	0	2529	86	109	21886	-26.8	0.000164	21886	2798	jgi_21886_1398.m000493-Thaps3			tps:THAPSDRAFT_21886	hypothetical protein											chlo	mito	2.20976e+17
jgi|Thaps3|21904|estExt_fgenesh1_	1529_1170_904_F3!AR1_G31013_23nts_3	CDS	0	615	141	168	21904	-31.5	2.5e-05	21904	2811	jgi_21904_1398.m000688-Thaps3			tps:THAPSDRAFT_21904	hypothetical protein											chlo	nucl	2.20976e+17
jgi|Thaps3|21911|estExt_fgenesh1_	1427_942_1564_F3!AR1_G31013_20nts_7	CDS	42	1377	401	425	21911	-35	2e-06	21911	2817	jgi_21911_1398.m000217-Thaps3	sp|Q7K2G1|ADRM1_DROME	Proteasomal ubiquitin receptor ADRM1 homolog OS=Drosophila melanogaster GN=CG13349 PE=1 SV=1	tps:THAPSDRAFT_21911	hypothetical protein	CAM_CL_11012260	phytax.match.26456025.1			PF04683.6	Proteasome complex subunit Rpn13 ubiquitin receptor	GO:0005634, GO:0005737				mito	nucl	2.20976e+17
jgi|Thaps3|21956|estExt_fgenesh1_	1529_1170_904_F3!AR1_G31013_23nts_3	CDS	0	3177	2577	2598	21956	-36.8	1e-06	21956	2838	jgi_21956_1398.m000470-Thaps3			tps:THAPSDRAFT_21956	hypothetical protein	CAM_CL_8726	phytax.match.26446001.1			PF01842.18	ACT domain	GO:0008152, GO:0016597				chlo	mito	2.20976e+17
jgi|Thaps3|22062|estExt_fgenesh1_	1499_1964_1108_F3!AR1_G31013_20nts_1	CDS	0	2928	464	483	22062	-24.8	0.000336	22062	2892	jgi_22062_1399.m000385-Thaps3			tps:THAPSDRAFT_22062	hypothetical protein											chlo	nucl	2.20975e+17
jgi|Thaps3|22092|estExt_fgenesh1_	1180_1482_783_F3!AR2_G31013_21nts_2	CDS	0	3141	1181	1212	22092	-26.7	0.000385	22092	2901	jgi_22092_1399.m000054-Thaps3	sp|Q5VQ78|COB21_ORYSJ	Coatomer subunit beta'-1 OS=Oryza sativa subsp. japonica GN=Os06g0143900 PE=2 SV=1	tps:THAPSDRAFT_22092	COP3; coatomer protein subunit beta2	CAM_CL_2455	phytax.match.26452588.1			PF04053.7	Coatomer WD associated region	GO:0005198, GO:0005515, GO:0006886, GO:0016192, GO:0030117				chlo	cyto	2.20974e+17
jgi|Thaps3|22114|estExt_fgenesh1_	1499_1964_1108_F3!AR1_G31013_20nts_1	CDS	0	2193	847	874	22114	-22	0.003579	22114	2911	jgi_22114_1399.m000913-Thaps3	sp|Q0WKZ3|PP105_ARATH	Pentatricopeptide repeat-containing protein At1g64580 OS=Arabidopsis thaliana GN=At1g64580 PE=2 SV=1	tps:THAPSDRAFT_22114	hypothetical protein	CAM_CL_233	phytax.match.26443984.1						TIGR00756	pentatricopeptide repeat domain		chlo	extr	2.20974e+17
jgi|Thaps3|22122|estExt_fgenesh1_	1518_886_1823_F3!AR1_G31013_20nts_1	CDS	0	1989	1662	1684	22122	-25	0.000419	22122	2918	jgi_22122_1399.m000197-Thaps3	sp|Q5RD88|KDM4A_PONAB	Lysine-specific demethylase 4A OS=Pongo abelii GN=KDM4A PE=2 SV=1	tps:THAPSDRAFT_22122	hypothetical protein	CAM_CL_2356	phytax.match.26451100.1			PF02373.15	JmjC domain					chlo	nucl	2.20974e+17
jgi|Thaps3|22135|estExt_fgenesh1_	918_1375_288_F3!AR2_G31013_21nts_7	CDS	0	1431	1135	1156	22135	-23.7	0.000903	22135	2923	jgi_22135_1399.m000403-Thaps3	sp|Q08DJ8|HSF1_BOVIN	Heat shock factor protein 1 OS=Bos taurus GN=HSF1 PE=2 SV=1	tps:THAPSDRAFT_22135	hypothetical protein	CAM_CL_7617	phytax.match.26454322.1			PF00447.10	HSF-type DNA-binding	GO:0003700, GO:0005634, GO:0006355, GO:0043565				nucl	nucl	2.20975e+17
jgi|Thaps3|22258|estExt_fgenesh1_	918_1375_288_F3!AR2_G31013_21nts_7	CDS	0	1857	1755	1775	22258	-23.8	0.000766	22258	2990	jgi_22258_1399.m000561-Thaps3			tps:THAPSDRAFT_22258	hypothetical protein		phytax.match.26445402.1			PF09409.3	PUB domain					nucl	nucl	2.20975e+17
jgi|Thaps3|22265|estExt_fgenesh1_	1499_1964_1108_F3!AR1_G31013_20nts_1	CDS	0	3258	3241	3266	22265	-25.3	0.00047	22265	2992	jgi_22265_1399.m000625-Thaps3	sp|Q8C0L8|COG5_MOUSE	Conserved oligomeric Golgi complex subunit 5 OS=Mus musculus GN=Cog5 PE=2 SV=2	tps:THAPSDRAFT_22265	hypothetical protein		phytax.match.26459560.1									nucl	nucl	2.20975e+17
jgi|Thaps3|22308|estExt_fgenesh1_	921_306_230_F3!AR2_G31013_21nts_451	CDS	0	4653	3641	3663	22308	-23.6	0.001056	22308	3016	jgi_22308_1399.m000645-Thaps3	sp|Q5ZKV9|CC132_CHICK	Coiled-coil domain-containing protein 132 OS=Gallus gallus GN=CCDC132 PE=2 SV=1	tps:THAPSDRAFT_22308	hypothetical protein		phytax.match.26452066.1			PF10474.2	Protein of unknown function C-terminus (DUF2451)					nucl	nucl	2.20975e+17
jgi|Thaps3|22324|estExt_fgenesh1_	921_306_230_F3!AR2_G31013_21nts_451	CDS	0	1773	559	581	22324	-20.4	0.006692	22324	3027	jgi_22324_1399.m000486-Thaps3			tps:THAPSDRAFT_22324	hypothetical protein		phytax.match.26458019.1									nucl	nucl	2.20975e+17
jgi|Thaps3|22334|estExt_fgenesh1_	1427_942_1564_F3!AR1_G31013_20nts_7	CDS	0	1308	364	388	22334	-31.6	1.1e-05	22334	3032	jgi_22334_1399.m000304-Thaps3			tps:THAPSDRAFT_22334	hypothetical protein		phytax.match.26454308.1			PF07890.5	Rrp15p					nucl	nucl	2.20975e+17
jgi|Thaps3|22426|estExt_fgenesh1_	1508_336_693_F3!AR1_G00032_24nts_2	CDS	0	1845	1614	1638	22426	-36.4	1e-06	22426	3084	jgi_22426_1399.m000537-Thaps3			tps:THAPSDRAFT_22426	hypothetical protein		phytax.match.26455235.1									nucl	nucl	2.20975e+17
jgi|Thaps3|22427|estExt_fgenesh1_	1394_1396_402_F3!AR1_G31013_23nts_3	CDS	0	2331	119	143	22427	-26.9	0.00024	22427	3085	jgi_22427_1399.m000195-Thaps3			tps:THAPSDRAFT_22427	hypothetical protein		phytax.match.26445228.1									chlo	nucl	2.20975e+17
jgi|Thaps3|22441|estExt_fgenesh1_	1374_1433_1030_F3!AR1_G31013_22nts_13	CDS	0	1356	457	487	22441	-27.7	0.00023	22441	3093	jgi_22441_1399.m000231-Thaps3			tps:THAPSDRAFT_22441	hypothetical protein		phytax.match.26444180.1									nucl	nucl	2.20975e+17
jgi|Thaps3|22474|estExt_fgenesh1_	1499_1964_1108_F3!AR1_G31013_20nts_1	CDS	0	1584	196	223	22474	-27.5	0.000161	22474	3110	jgi_22474_1399.m000251-Thaps3	sp|P22793|TRHY_SHEEP	Trichohyalin OS=Ovis aries GN=TCHH PE=2 SV=2	tps:THAPSDRAFT_22474	hypothetical protein											chlo	extr	2.20975e+17
jgi|Thaps3|22568|estExt_fgenesh1_	1499_1964_1108_F3!AR1_G31013_20nts_1	CDS	0	5283	4088	4108	22568	-23	0.001098	22568	3156	jgi_22568_1400.m000263-Thaps3			tps:THAPSDRAFT_22568	hypothetical protein		phytax.match.26452126.1									nucl	nucl	2.20974e+17
jgi|Thaps3|22573|estExt_fgenesh1_	1008_1638_234_F3!AR2_G00032_24nts_1	CDS	0	1950	297	329	22573	-24.5	0.001792	22573	3159	jgi_22573_1400.m000816-Thaps3			tps:THAPSDRAFT_22573	hypothetical protein	CAM_CL_5931	phytax.match.26450068.1									chlo	nucl	2.20974e+17
jgi|Thaps3|22623|estExt_fgenesh1_	1427_942_1564_F3!AR1_G31013_20nts_7	CDS	6	1971	1651	1672	22623	-30	2e-05	22623	3182	jgi_22623_1400.m000309-Thaps3	sp|Q96I24|FUBP3_HUMAN	Far upstream element-binding protein 3 OS=Homo sapiens GN=FUBP3 PE=1 SV=2	tps:THAPSDRAFT_22623	hypothetical protein; K13210 far upstream element-binding protein	CAM_CL_1477	phytax.match.26451561.1			PF00013.22	KH domain	GO:0003723	TIGR03591	polyribonucleotide nucleotidyltransferase	GO:0004654, GO:0006402	chlo	nucl	2.20974e+17
jgi|Thaps3|22694|estExt_fgenesh1_	1394_1396_402_F3!AR1_G31013_23nts_3	CDS	39	1311	146	170	22694	-24.6	0.000875	22694	3230	jgi_22694_1400.m000383-Thaps3			tps:THAPSDRAFT_22694	hypothetical protein	CAM_CL_8726	phytax.match.26451481.1			PF04117.5	Mpv17 / PMP22 family	GO:0016021				plas	plas	2.20974e+17
jgi|Thaps3|22701|estExt_fgenesh1_	1518_886_1823_F3!AR1_G31013_20nts_1	CDS	0	888	847	867	22701	-28.1	5.4e-05	22701	3233	jgi_22701_1400.m000341-Thaps3			tps:THAPSDRAFT_22701	hypothetical protein											plas	extr	2.20974e+17
jgi|Thaps3|22702|estExt_fgenesh1_	1381_423_1947_F3!AR1_G31013_20nts_12	CDS	0	1170	645	662	22702	-25.4	0.000179	22702	3234	jgi_22702_1400.m000786-Thaps3			tps:THAPSDRAFT_22702	hypothetical protein											vacu	extr	2.20974e+17
jgi|Thaps3|22709|estExt_fgenesh1_	906_1399_882_F3!AR2_G31013_20nts_1	CDS	0	2301	2230	2252	22709	-28.8	4.6e-05	22709	3238	jgi_22709_1400.m000348-Thaps3			tps:THAPSDRAFT_22709	hypothetical protein		phytax.match.26452119.1									chlo	mito	2.20974e+17
jgi|Thaps3|22728|estExt_fgenesh1_	929_478_777_F3!AR2_G00032_23nts_1	CDS	0	5796	1943	1975	22728	-35.2	5e-06	22728	3253	jgi_22728_1400.m000590-Thaps3			tps:THAPSDRAFT_22728	hypothetical protein		phytax.match.26446037.1			PF00447.10	HSF-type DNA-binding	GO:0003700, GO:0005634, GO:0006355, GO:0043565				nucl	nucl	2.20974e+17
jgi|Thaps3|22739|estExt_fgenesh1_	929_478_777_F3!AR2_G00032_23nts_1	CDS	0	1818	1634	1656	22739	-37.4	0	22739	3259	jgi_22739_1400.m000523-Thaps3	sp|Q9QY66|ZNHI2_MOUSE	Zinc finger HIT domain-containing protein 2 OS=Mus musculus GN=Znhit2 PE=2 SV=2	tps:THAPSDRAFT_22739	hypothetical protein		phytax.match.26445438.1									nucl	cyto_nucl	2.20974e+17
jgi|Thaps3|22887|estExt_fgenesh1_	1072_1906_853_F3!AR2_G31013_22nts_1	CDS	0	2079	1901	1925	22887	-23.1	0.001855	22887	3349	jgi_22887_1400.m000246-Thaps3			tps:THAPSDRAFT_22887	hypothetical protein		phytax.match.26444083.1									nucl	extr	2.20974e+17
jgi|Thaps3|22916|estExt_fgenesh1_	1518_886_1823_F3!AR1_G31013_20nts_1	CDS	0	7821	2431	2456	22916	-21.5	0.004109	22916	3362	jgi_22916_1400.m000052-Thaps3			tps:THAPSDRAFT_22916	hypothetical protein		phytax.match.26443688.1			PF06650.5	Protein of unknown function (DUF1162)	GO:0008104				plas	plas	2.20974e+17
jgi|Thaps3|22922|estExt_fgenesh1_	1345_1590_717_F3!AR1_G00032_21nts_1	CDS	0	9396	5299	5318	22922	-21.9	0.002103	22922	3365	jgi_22922_1400.m000006-Thaps3	sp|Q54LB8|VP13A_DICDI	Putative vacuolar protein sorting-associated protein 13A OS=Dictyostelium discoideum GN=vps13A PE=2 SV=1	tps:THAPSDRAFT_22922	hypothetical protein	CAM_CL_1909	phytax.match.26443688.1			PF06650.5	Protein of unknown function (DUF1162)	GO:0008104				plas	plas	2.20974e+17
jgi|Thaps3|22922|estExt_fgenesh1_	1431_1377_1517_F3!AR1_G31013_23nts_3	CDS	0	9396	4420	4445	22922	-25.6	0.000545	22922	3365	jgi_22922_1400.m000006-Thaps3	sp|Q54LB8|VP13A_DICDI	Putative vacuolar protein sorting-associated protein 13A OS=Dictyostelium discoideum GN=vps13A PE=2 SV=1	tps:THAPSDRAFT_22922	hypothetical protein	CAM_CL_1909	phytax.match.26443688.1			PF06650.5	Protein of unknown function (DUF1162)	GO:0008104				plas	plas	2.20974e+17
jgi|Thaps3|22940|estExt_fgenesh1_	1518_886_1823_F3!AR1_G31013_20nts_1	CDS	0	4263	1673	1695	22940	-24.9	0.000444	22940	3374	jgi_22940_1400.m000660-Thaps3			tps:THAPSDRAFT_22940	hypothetical protein	CAM_CL_2477										nucl	extr	2.20974e+17
jgi|Thaps3|22963|estExt_fgenesh1_	1599_1566_1907_F3!AR1_G31013_20nts_2	CDS	0	3123	1272	1294	22963	-28.6	5.2e-05	22963	3392	jgi_22963_1401.m000777-Thaps3	sp|Q5R4F4|SC31A_PONAB	Protein transport protein Sec31A OS=Pongo abelii GN=SEC31A PE=2 SV=1	tps:THAPSDRAFT_22963	hypothetical protein	CAM_CL_2082	phytax.match.26447871.1			PF00400.25	WD domain, G-beta repeat					chlo	nucl	2.20973e+17
jgi|Thaps3|22963|estExt_fgenesh1_	1374_1433_1030_F3!AR1_G31013_22nts_13	CDS	0	3123	493	518	22963	-38.5	0	22963	3392	jgi_22963_1401.m000777-Thaps3	sp|Q5R4F4|SC31A_PONAB	Protein transport protein Sec31A OS=Pongo abelii GN=SEC31A PE=2 SV=1	tps:THAPSDRAFT_22963	hypothetical protein	CAM_CL_2082	phytax.match.26447871.1			PF00400.25	WD domain, G-beta repeat					chlo	nucl	2.20973e+17
jgi|Thaps3|23012|estExt_fgenesh1_	1499_1964_1108_F3!AR1_G31013_20nts_1	CDS	0	5412	3882	3907	23012	-22.3	0.002604	23012	3412	jgi_23012_1401.m000049-Thaps3			tps:THAPSDRAFT_23012	hypothetical protein		phytax.match.26450868.1									nucl	nucl	2.20973e+17
jgi|Thaps3|23054|estExt_fgenesh1_	1499_1964_1108_F3!AR1_G31013_20nts_1	CDS	0	2055	1543	1564	23054	-26.7	0.000139	23054	3435	jgi_23054_1401.m000529-Thaps3	sp|Q9V4C8|HCF_DROME	Host cell factor OS=Drosophila melanogaster GN=Hcf PE=1 SV=2	tps:THAPSDRAFT_23054	hypothetical protein	CAM_CL_180	phytax.match.26443353.1			PF07646.8	Kelch motif	GO:0005515				nucl	pero	2.20973e+17
jgi|Thaps3|23205|estExt_fgenesh1_	906_1399_882_F3!AR2_G31013_20nts_1	CDS	0	1545	169	196	23205	-23.9	0.001226	23205	3502	jgi_23205_1401.m000122-Thaps3			tps:THAPSDRAFT_23205	hypothetical protein		phytax.match.26438845.1									mito	mito	2.20973e+17
jgi|Thaps3|23263|estExt_fgenesh1_	906_1399_882_F3!AR2_G31013_20nts_1	CDS	21	2907	2219	2242	23263	-30.2	2.3e-05	23263	3536	jgi_23263_1401.m000096-Thaps3			tps:THAPSDRAFT_23263	hypothetical protein											nucl	nucl	2.20973e+17
jgi|Thaps3|23274|estExt_fgenesh1_	1518_886_1823_F3!AR1_G31013_20nts_1	CDS	0	3423	1190	1217	23274	-23.3	0.00172	23274	3543	jgi_23274_1401.m000029-Thaps3	sp|Q60389|Y079_METJA	Uncharacterized protein MJ0079 OS=Methanocaldococcus jannaschii GN=MJ0079 PE=4 SV=1	tps:THAPSDRAFT_23274	hypothetical protein	CAM_CL_1803	phytax.match.26440552.1			PF07728.7	AAA domain (dynein-related subfamily)	GO:0005524, GO:0016887				chlo	plas	2.20973e+17
jgi|Thaps3|23283|estExt_fgenesh1_	1381_423_1947_F3!AR1_G31013_20nts_12	CDS	246	672	338	363	23283	-22.3	0.002604	23283	3549	jgi_23283_1401.m000578-Thaps3			tps:THAPSDRAFT_23283	hypothetical protein		phytax.match.26457935.1									chlo	extr	2.20973e+17
jgi|Thaps3|23311|estExt_fgenesh1_	1381_423_1947_F3!AR1_G31013_20nts_12	CDS	0	3264	1091	1120	23311	-20.7	0.008435	23311	3566	jgi_23311_1401.m000498-Thaps3	sp|Q8CCB4|VPS53_MOUSE	Vacuolar protein sorting-associated protein 53 homolog OS=Mus musculus GN=Vps53 PE=2 SV=1	tps:THAPSDRAFT_23311	hypothetical protein	CAM_CL_2563	phytax.match.26451418.1			PF04100.5	Vps53-like, N-terminal					chlo	nucl	2.20973e+17
jgi|Thaps3|23332|estExt_fgenesh1_	1008_1638_234_F3!AR2_G00032_24nts_1	3UTR	0	3633	4729	4758	23332	-23.2	0.002999	23332	3577	jgi_23332_1402.m000429-Thaps3	sp|Q5TEA6|SE1L2_HUMAN	Protein sel-1 homolog 2 OS=Homo sapiens GN=SEL1L2 PE=1 SV=2	tps:THAPS_23332	hypothetical protein	CAM_CL_2812	phytax.match.26447385.1			PF08238.5	Sel1 repeat					vacu	extr	2.09586e+17
jgi|Thaps3|23437|estExt_fgenesh1_	1595_1216_233_F3!AR1_G31013_22nts_2	CDS	0	5349	4704	4730	23437	-28.9	8.5e-05	23437	3647	jgi_23437_1402.m000167-Thaps3	sp|P53273|YG35_YEAST	Uncharacterized vacuolar membrane protein YGR125W OS=Saccharomyces cerevisiae GN=YGR125W PE=1 SV=1	tps:THAPS_23437	hypothetical protein	CAM_CL_376	phytax.match.26452427.1			PF00916.13	Sulfate transporter family	GO:0005215, GO:0006810, GO:0016021, GO:0055085	TIGR00815	sulfate permease	GO:0008272, GO:0015116, GO:0016020	nucl	plas	2.09586e+17
jgi|Thaps3|23467|estExt_fgenesh1_	1172_810_1068_F3!AR2_G31013_23nts_4	CDS	0	3261	2670	2693	23467	-27.9	0.000124	23467	3663	jgi_23467_1402.m000382-Thaps3			tps:THAPS_23467	hypothetical protein											nucl	nucl	2.09586e+17
jgi|Thaps3|23565|estExt_fgenesh1_	1499_1964_1108_F3!AR1_G31013_20nts_1	CDS	0	6273	781	802	23565	-23.1	0.001149	23565	3721	jgi_23565_1402.m000295-Thaps3			tps:THAPS_23565	hypothetical protein		phytax.match.26448926.1									nucl	cyto	2.09586e+17
jgi|Thaps3|23565|estExt_fgenesh1_	1518_886_1823_F3!AR1_G31013_20nts_1	CDS	0	6273	4244	4272	23565	-25	0.000713	23565	3721	jgi_23565_1402.m000295-Thaps3			tps:THAPS_23565	hypothetical protein		phytax.match.26448926.1									nucl	cyto	2.09586e+17
jgi|Thaps3|23606|estExt_fgenesh1_	906_1399_882_F3!AR2_G31013_20nts_1	CDS	0	5775	3681	3708	23606	-22.9	0.002155	23606	3744	jgi_23606_1402.m000620-Thaps3			tps:THAPS_23606	hypothetical protein		phytax.match.26438174.1									nucl	cyto	2.09586e+17
jgi|Thaps3|23607|estExt_fgenesh1_	1427_942_1564_F3!AR1_G31013_20nts_7	CDS	0	930	745	768	23607	-32.9	5e-06	23607	3745	jgi_23607_1402.m000422-Thaps3			tps:THAPS_23607	hypothetical protein		phytax.match.26444647.1			PF03798.9	TLC domain	GO:0016021				chlo	mito	2.09586e+17
jgi|Thaps3|23630|estExt_fgenesh1_	1499_1964_1108_F3!AR1_G31013_20nts_1	CDS	216	1599	1114	1134	23630	-23.1	0.001035	23630	3757	jgi_23630_1402.m000065-Thaps3	sp|Q99816|TS101_HUMAN	Tumor susceptibility gene 101 protein OS=Homo sapiens GN=TSG101 PE=1 SV=2	tps:THAPS_23630	hypothetical protein; K12183 ESCRT-I complex subunit TSG101	CAM_CL_5262	phytax.match.26454447.1	ko04144	Endocytosis	PF05743.6	UEV domain	GO:0006464, GO:0015031				cyto	cyto	2.09586e+17
jgi|Thaps3|23658|estExt_fgenesh1_	1427_942_1564_F3!AR1_G31013_20nts_7	CDS	0	1152	492	515	23658	-33	5e-06	23658	3770	jgi_23658_1403.m000090-Thaps3			tps:THAPSDRAFT_23658	hypothetical protein											nucl	nucl	2.20972e+17
jgi|Thaps3|23677|estExt_fgenesh1_	1233_1805_1228_F3!AR2_G00032_22nts_1	CDS	0	1788	1270	1298	23677	-21.9	0.004857	23677	3783	jgi_23677_1403.m000051-Thaps3			tps:THAPSDRAFT_23677	hypothetical protein											chlo	nucl	2.20972e+17
jgi|Thaps3|23698|estExt_fgenesh1_	929_478_777_F3!AR2_G00032_23nts_1	CDS	0	1224	571	601	23698	-28.4	0.000174	23698	3795	jgi_23698_1403.m000328-Thaps3			tps:THAPSDRAFT_23698	hypothetical protein	CAM_CL_4974	phytax.match.26446196.1									vacu	extr	2.20972e+17
jgi|Thaps3|23738|estExt_fgenesh1_	1518_886_1823_F3!AR1_G31013_20nts_1	CDS	0	5448	3943	3962	23738	-26.3	0.000138	23738	3819	jgi_23738_1403.m000076-Thaps3	sp|Q54Q69|DHKG_DICDI	Hybrid signal transduction histidine kinase G OS=Dictyostelium discoideum GN=dhkG PE=3 SV=1	tps:THAPSDRAFT_23738	hypothetical protein	CAM_CL_11003685	phytax.match.26448544.1						TIGR03903	TOMM system kinase/cyclase multidomain protein		plas	plas	2.20972e+17
jgi|Thaps3|23748|estExt_fgenesh1_	1394_1396_402_F3!AR1_G31013_23nts_3	CDS	0	3462	2271	2304	23748	-25.8	0.000871	23748	3822	jgi_23748_1403.m000205-Thaps3	sp|Q8VI02|PP4R1_RAT	Serine/threonine-protein phosphatase 4 regulatory subunit 1 OS=Rattus norvegicus GN=Ppp4r1 PE=2 SV=1	tps:THAPSDRAFT_23748	hypothetical protein		phytax.match.26450531.1			PF02985.15	HEAT repeat					plas	plas	2.20972e+17
jgi|Thaps3|23753|estExt_fgenesh1_	1381_423_1947_F3!AR1_G31013_20nts_12	CDS	0	2064	1431	1455	23753	-20.9	0.005365	23753	3825	jgi_23753_1403.m000214-Thaps3			tps:THAPSDRAFT_23753	hypothetical protein		phytax.match.26443774.1									nucl	plas	2.20972e+17
jgi|Thaps3|23769|estExt_fgenesh1_	1374_1433_1030_F3!AR1_G31013_22nts_13	CDS	0	3021	1143	1166	23769	-44	0	23769	3832	jgi_23769_1403.m000112-Thaps3			tps:THAPSDRAFT_23769	hypothetical protein	CAM_CL_4618	phytax.match.26452714.1									plas	plas	2.20973e+17
jgi|Thaps3|23835|estExt_fgenesh1_	1518_886_1823_F3!AR1_G31013_20nts_1	CDS	0	1632	1519	1546	23835	-29.3	5.8e-05	23835	3883	jgi_23835_1403.m000466-Thaps3			tps:THAPSDRAFT_23835	hypothetical protein		phytax.match.26446046.1									mito	extr	2.20972e+17
jgi|Thaps3|23872|estExt_fgenesh1_	1599_1566_1907_F3!AR1_G31013_20nts_2	CDS	0	1089	166	186	23872	-30.8	1.1e-05	23872	3900	jgi_23872_1403.m000230-Thaps3	sp|Q9JL62|GLTP_MOUSE	Glycolipid transfer protein OS=Mus musculus GN=Gltp PE=2 SV=3	tps:THAPSDRAFT_23872	hypothetical protein	CAM_CL_8401	phytax.match.26437998.1			PF08718.4	Glycolipid transfer protein (GLTP)	GO:0005737, GO:0017089, GO:0046836, GO:0051861				chlo	mito	2.20973e+17
jgi|Thaps3|23987|estExt_fgenesh1_	918_1375_288_F3!AR2_G31013_21nts_7	CDS	0	3438	398	422	23987	-22.1	0.002976	23987	3970	jgi_23987_1404.m000202-Thaps3			tps:THAPSDRAFT_23987	hypothetical protein											plas	plas	2.20972e+17
jgi|Thaps3|23988|estExt_fgenesh1_	1381_423_1947_F3!AR1_G31013_20nts_12	CDS	0	9135	4398	4425	23988	-16.8	0.064538	23988	3971	jgi_23988_1404.m000036-Thaps3			tps:THAPSDRAFT_23988	hypothetical protein	CAM_CL_718	phytax.match.26438059.1			PF08811.4	Protein of unknown function (DUF1800)					chlo	extr	2.20972e+17
jgi|Thaps3|23990|estExt_fgenesh1_	1499_1964_1108_F3!AR1_G31013_20nts_1	CDS	141	2196	811	833	23990	-27.5	9.8e-05	23990	3973	jgi_23990_1404.m000289-Thaps3			tps:THAPSDRAFT_23990	hypothetical protein		phytax.match.26454639.1									nucl	nucl	2.20972e+17
jgi|Thaps3|24019|estExt_fgenesh1_	1427_942_1564_F3!AR1_G31013_20nts_7	CDS	0	4614	3198	3224	24019	-31.5	1.5e-05	24019	3994	jgi_24019_1404.m000170-Thaps3	sp|Q9JJN0|POLH_MOUSE	DNA polymerase eta OS=Mus musculus GN=Polh PE=1 SV=1	tps:THAPSDRAFT_24019	hypothetical protein	CAM_CL_13045809	phytax.match.26443170.1			PF00817.13	impB/mucB/samB family	GO:0003684, GO:0003887, GO:0006281				nucl	plas	2.20972e+17
jgi|Thaps3|24037|estExt_fgenesh1_	1427_942_1564_F3!AR1_G31013_20nts_7	CDS	0	1944	83	105	24037	-34	2e-06	24037	4006	jgi_24037_1404.m000134-Thaps3			tps:THAPSDRAFT_24037	hypothetical protein											nucl	nucl	2.20972e+17
jgi|Thaps3|24066|estExt_fgenesh1_	1180_1482_783_F3!AR2_G31013_21nts_2	CDS	0	1632	674	700	24066	-29.1	6.7e-05	24066	4020	jgi_24066_1404.m000335-Thaps3			tps:THAPSDRAFT_24066	hypothetical protein											vacu	E.R.	2.20972e+17
jgi|Thaps3|24097|estExt_fgenesh1_	1374_1433_1030_F3!AR1_G31013_22nts_13	CDS	0	4992	366	393	24097	-36.9	1e-06	24097	4039	jgi_24097_1405.m000192-Thaps3	sp|A2RSQ0|DEN5B_MOUSE	DENN domain-containing protein 5B OS=Mus musculus GN=Dennd5b PE=1 SV=2	tps:THAPSDRAFT_24097	hypothetical protein	CAM_CL_2076	phytax.match.26445401.1			PF02141.14	DENN (AEX-3) domain					chlo	plas	2.20971e+17
jgi|Thaps3|24130|estExt_fgenesh1_	1427_942_1564_F3!AR1_G31013_20nts_7	CDS	159	2730	645	669	24130	-30.2	2.6e-05	24130	4064	jgi_24130_1405.m000330-Thaps3			tps:THAPSDRAFT_24130	hypothetical protein		phytax.match.26441204.1									nucl	nucl	2.20971e+17
jgi|Thaps3|24133|estExt_fgenesh1_	1442_152_704_F3!AR1_G31013_22nts_6	CDS	0	1251	1182	1203	24133	-35.8	1e-06	24133	4066	jgi_24133_1405.m000024-Thaps3			tps:THAPSDRAFT_24133	hypothetical protein		phytax.match.26438887.1									nucl	nucl	2.20972e+17
jgi|Thaps3|24144|estExt_fgenesh1_	1518_886_1823_F3!AR1_G31013_20nts_1	CDS	0	2607	257	279	24144	-25.1	0.000396	24144	4072	jgi_24144_1405.m000074-Thaps3	sp|O59731|YHXB_SCHPO	Uncharacterized J domain-containing protein C3E7.11c OS=Schizosaccharomyces pombe GN=SPBC3E7.11c PE=2 SV=1	tps:THAPSDRAFT_24144	hypothetical protein	CAM_CL_4134	phytax.match.26450382.1			PF00226.24	DnaJ domain	GO:0031072	TIGR02349	chaperone protein DnaJ	GO:0005515, GO:0006457, GO:0009408	chlo	nucl	2.20971e+17
jgi|Thaps3|24201|estExt_fgenesh1_	1427_942_1564_F3!AR1_G31013_20nts_7	CDS	0	3102	1616	1641	24201	-32.1	1e-05	24201	4104	jgi_24201_1405.m000102-Thaps3			tps:THAPSDRAFT_24201	hypothetical protein		phytax.match.26447256.1									nucl	nucl	2.20972e+17
jgi|Thaps3|24216|estExt_fgenesh1_	906_1399_882_F3!AR2_G31013_20nts_1	CDS	0	8331	219	245	24216	-24.8	0.000681	24216	4114	jgi_24216_1405.m000011-Thaps3			tps:THAPSDRAFT_24216	hypothetical protein		phytax.match.26446480.1									plas	plas	2.20972e+17
jgi|Thaps3|24233|estExt_fgenesh1_	1427_942_1564_F3!AR1_G31013_20nts_7	CDS	0	3678	1805	1825	24233	-35.4	1e-06	24233	4124	jgi_24233_1405.m000114-Thaps3	sp|Q5ZL00|K0090_CHICK	Uncharacterized protein KIAA0090 homolog OS=Gallus gallus GN=RCJMB04_8i12 PE=2 SV=1	tps:THAPSDRAFT_24233	hypothetical protein	CAM_CL_11049235	phytax.match.26438764.1			PF07774.6	Protein of unknown function (DUF1620)					plas	plas	2.20972e+17
jgi|Thaps3|24233|estExt_fgenesh1_	1518_886_1823_F3!AR1_G31013_20nts_1	CDS	0	3678	951	973	24233	-25.4	0.000332	24233	4124	jgi_24233_1405.m000114-Thaps3	sp|Q5ZL00|K0090_CHICK	Uncharacterized protein KIAA0090 homolog OS=Gallus gallus GN=RCJMB04_8i12 PE=2 SV=1	tps:THAPSDRAFT_24233	hypothetical protein	CAM_CL_11049235	phytax.match.26438764.1			PF07774.6	Protein of unknown function (DUF1620)					plas	plas	2.20972e+17
jgi|Thaps3|24333|estExt_fgenesh1_	1499_1964_1108_F3!AR1_G31013_20nts_1	CDS	0	4662	2809	2830	24333	-31	1.1e-05	24333	4175	jgi_24333_1406.m000095-Thaps3	sp|Q8N3U4|STAG2_HUMAN	Cohesin subunit SA-2 OS=Homo sapiens GN=STAG2 PE=1 SV=3	tps:THAPSDRAFT_24333	hypothetical protein	CAM_CL_2084	phytax.match.26438135.1									nucl	nucl	2.20969e+17
jgi|Thaps3|24335|estExt_fgenesh1_	1499_1964_1108_F3!AR1_G31013_20nts_1	CDS	0	4647	4049	4069	24335	-22.3	0.001661	24335	4177	jgi_24335_1406.m000173-Thaps3	sp|Q62784|INP4A_RAT	Type I inositol-3,4-bisphosphate 4-phosphatase OS=Rattus norvegicus GN=Inpp4a PE=1 SV=1	tps:THAPSDRAFT_24335	hypothetical protein		phytax.match.26443373.1									chlo	cyto_plas	2.20969e+17
jgi|Thaps3|24345|estExt_fgenesh1_	1518_886_1823_F3!AR1_G31013_20nts_1	CDS	0	3066	2572	2595	24345	-25.9	0.000275	24345	4184	jgi_24345_1406.m000096-Thaps3	sp|O94606|JMJ4_SCHPO	JmjC domain-containing protein 4 OS=Schizosaccharomyces pombe GN=jmj4 PE=1 SV=1	tps:THAPSDRAFT_24345	hypothetical protein	CAM_CL_13044445	phytax.match.26448468.1			PF04300.6	F-box associated region	GO:0005515, GO:0030163				nucl	nucl	2.20969e+17
jgi|Thaps3|24352|estExt_fgenesh1_	1567_164_827_F3!AR1_G31013_24nts_1	CDS	0	6126	455	482	24352	-28.4	0.000152	24352	4190	jgi_24352_1406.m000243-Thaps3	sp|Q8L844|PP413_ARATH	Pentatricopeptide repeat-containing protein At5g42310, mitochondrial OS=Arabidopsis thaliana GN=At5g42310 PE=2 SV=1	tps:THAPSDRAFT_24352	hypothetical protein	CAM_CL_233	phytax.match.26447976.1									nucl	extr	2.20969e+17
jgi|Thaps3|24376|estExt_fgenesh1_	1499_1964_1108_F3!AR1_G31013_20nts_1	3UTR	0	1842	2207	2227	24376	-26.5	0.000139	24376	4208	jgi_24376_1406.m000254-Thaps3	sp|P18781|TERD_ALCSP	Tellurium resistance protein terD OS=Alcaligenes sp. GN=terD PE=3 SV=1	tps:THAPSDRAFT_24376	hypothetical protein	CAM_CL_8538	phytax.match.26448938.1			PF02342.11	Bacterial stress protein	GO:0006950				chlo	cyto	2.20969e+17
jgi|Thaps3|24418|estExt_fgenesh1_	1427_942_1564_F3!AR1_G31013_20nts_7	CDS	0	3084	2405	2426	24418	-31	1.1e-05	24418	4235	jgi_24418_1408.m000255-Thaps3			tps:THAPSDRAFT_24418	hypothetical protein		phytax.match.26460241.1									extr	extr	2.20971e+17
jgi|Thaps3|24445|estExt_fgenesh1_	918_1375_288_F3!AR2_G31013_21nts_7	CDS	0	7227	1959	1985	24445	-22.7	0.002474	24445	4250	jgi_24445_1408.m000095-Thaps3	sp|Q571H0|NPA1P_MOUSE	Nucleolar pre-ribosomal-associated protein 1 OS=Mus musculus GN=Urb1 PE=2 SV=2	tps:THAPSDRAFT_24445	hypothetical protein		phytax.match.26449730.1									nucl	mito	2.20971e+17
jgi|Thaps3|24479|estExt_fgenesh1_	1177_1978_318_F3!AR2_G00032_20nts_2	CDS	0	1185	391	409	24479	-28	4.3e-05	24479	4266	jgi_24479_1408.m000241-Thaps3	sp|Q86W24|NAL14_HUMAN	NACHT, LRR and PYD domains-containing protein 14 OS=Homo sapiens GN=NLRP14 PE=2 SV=1	tps:THAPSDRAFT_24479	hypothetical protein	CAM_CL_1726	phytax.match.26449755.1									nucl	nucl	2.20971e+17
jgi|Thaps3|24515|estExt_fgenesh1_	1499_1964_1108_F3!AR1_G31013_20nts_1	CDS	0	2262	159	187	24515	-26.8	0.00026	24515	4295	jgi_24515_1408.m000289-Thaps3			tps:THAPSDRAFT_24515	hypothetical protein											extr	pero	2.20971e+17
jgi|Thaps3|24527|estExt_fgenesh1_	1427_942_1564_F3!AR1_G31013_20nts_7	CDS	0	1365	417	436	24527	-30.6	1.1e-05	24527	4301	jgi_24527_1408.m000191-Thaps3	sp|Q0IFL2|RUVB1_AEDAE	RuvB-like helicase 1 OS=Aedes aegypti GN=pont PE=3 SV=1	tps:THAPSDRAFT_24527	RuvB dna-helicase; K04499 RuvB-like protein 1 (pontin 52)	CAM_CL_3564	phytax.match.26457181.1	ko04310	Wnt signaling pathway	PF06068.6	TIP49 C-terminus	GO:0003678, GO:0005524	TIGR00635	Holliday junction DNA helicase RuvB	GO:0006310, GO:0009378, GO:0009379	cyto	cyto	2.20971e+17
jgi|Thaps3|24538|estExt_fgenesh1_	1431_1377_1517_F3!AR1_G31013_23nts_3	CDS	0	1830	459	481	24538	-32.5	8e-06	24538	4308	jgi_24538_1408.m000168-Thaps3			tps:THAPSDRAFT_24538	hypothetical protein		phytax.match.26440617.1									nucl	nucl	2.20971e+17
jgi|Thaps3|24616|estExt_fgenesh1_	1499_1964_1108_F3!AR1_G31013_20nts_1	CDS	0	2829	956	979	24616	-25.7	0.000309	24616	4363	jgi_24616_1409.m000274-Thaps3			tps:THAPSDRAFT_24616	hypothetical protein		phytax.match.26440279.1									plas	plas	2.20971e+17
jgi|Thaps3|24712|estExt_fgenesh1_	1499_1964_1108_F3!AR1_G31013_20nts_1	CDS	15	7065	1394	1424	24712	-26.1	0.000447	24712	4422	jgi_24712_1409.m000346-Thaps3	sp|O60173|DBP7_SCHPO	ATP-dependent RNA helicase dbp7 OS=Schizosaccharomyces pombe GN=dbp7 PE=2 SV=1	tps:THAPSDRAFT_24712	hypothetical protein	CAM_CL_11003685	phytax.match.26459301.1			PF00270.22	DEAD/DEAH box helicase	GO:0003676, GO:0005524, GO:0008026	TIGR03903	TOMM system kinase/cyclase multidomain protein		chlo	nucl	2.20971e+17
jgi|Thaps3|24715|estExt_fgenesh1_	1499_1964_1108_F3!AR1_G31013_20nts_1	CDS	0	1512	809	831	24715	-21.6	0.003034	24715	4424	jgi_24715_1409.m000128-Thaps3	sp|Q3SZK1|AAMP_BOVIN	Angio-associated migratory cell protein OS=Bos taurus GN=AAMP PE=2 SV=1	tps:THAPSDRAFT_24715	hypothetical protein	CAM_CL_278	phytax.match.26456829.1			PF00400.25	WD domain, G-beta repeat					cyto	nucl	2.20971e+17
jgi|Thaps3|24755|estExt_fgenesh1_	1599_1566_1907_F3!AR1_G31013_20nts_2	CDS	114	1377	766	788	24755	-28.6	5.2e-05	24755	4446	jgi_24755_1410.m000130-Thaps3			tps:THAPSDRAFT_24755	hypothetical protein											nucl	nucl	2.20971e+17
jgi|Thaps3|24772|estExt_fgenesh1_	1427_942_1564_F3!AR1_G31013_20nts_7	CDS	0	2310	1353	1373	24772	-30.5	1.3e-05	24772	4459	jgi_24772_1410.m000128-Thaps3			tps:THAPSDRAFT_24772	hypothetical protein											nucl	nucl	2.2097e+17
jgi|Thaps3|24797|estExt_fgenesh1_	1177_1978_318_F3!AR2_G00032_20nts_2	CDS	0	2466	1342	1369	24797	-22.3	0.003022	24797	4474	jgi_24797_1410.m000210-Thaps3			tps:THAPSDRAFT_24797	hypothetical protein		phytax.match.26446230.1									nucl	nucl	2.20971e+17
jgi|Thaps3|24849|estExt_fgenesh1_	1427_942_1564_F3!AR1_G31013_20nts_7	CDS	0	1794	1698	1717	24849	-29.5	2e-05	24849	4495	jgi_24849_1410.m000066-Thaps3	sp|Q8RXK2|SDN3_ARATH	Small RNA degrading nuclease 3 OS=Arabidopsis thaliana GN=SDN3 PE=1 SV=1	tps:THAPSDRAFT_24849	hypothetical protein	CAM_CL_4989	phytax.match.26450922.1			PF00929.17	Exonuclease					nucl	nucl	2.2097e+17
jgi|Thaps3|24852|estExt_fgenesh1_	1499_1964_1108_F3!AR1_G31013_20nts_1	CDS	0	3450	2589	2609	24852	-29.4	2.5e-05	24852	4498	jgi_24852_1410.m000322-Thaps3			tps:THAPSDRAFT_24852	hypothetical protein		phytax.match.26448992.1									nucl	nucl	2.20971e+17
jgi|Thaps3|24855|estExt_fgenesh1_	1381_423_1947_F3!AR1_G31013_20nts_12	CDS	0	1977	760	783	24855	-22.8	0.001654	24855	4501	jgi_24855_1410.m000144-Thaps3			tps:THAPSDRAFT_24855	hypothetical protein		phytax.match.26449524.1									nucl	nucl	2.20971e+17
jgi|Thaps3|24870|estExt_fgenesh1_	1381_423_1947_F3!AR1_G31013_20nts_12	CDS	0	5538	3739	3761	24870	-24.2	0.000668	24870	4508	jgi_24870_1410.m000227-Thaps3			tps:THAPSDRAFT_24870	hypothetical protein		phytax.match.26455043.1									vacu	E.R.	2.20971e+17
jgi|Thaps3|24901|estExt_fgenesh1_	1008_1638_234_F3!AR2_G00032_24nts_1	CDS	0	1737	490	514	24901	-28.1	0.000136	24901	4528	jgi_24901_1410.m000180-Thaps3	sp|Q4UMX2|SYM_RICFE	Methionyl-tRNA synthetase OS=Rickettsia felis GN=metG PE=3 SV=1	tps:THAPSDRAFT_24901	MTS2_2; methionyl-trna synthetase (EC:6.1.1.10)	CAM_CL_1316	phytax.match.26438612.1			PF09334.4	tRNA synthetases class I (M)	GO:0000166, GO:0004812, GO:0005524, GO:0005737, GO:0006412, GO:0006418	TIGR00398	methionine--tRNA ligase	GO:0004825, GO:0005737, GO:0006431	chlo	mito	2.2097e+17
jgi|Thaps3|24939|estExt_fgenesh1_	1499_1964_1108_F3!AR1_G31013_20nts_1	CDS	0	3759	2595	2615	24939	-26.8	0.000116	24939	4548	jgi_24939_1410.m000098-Thaps3	sp|Q9SVV6|KCO6_ARATH	Probable calcium-activated outward-rectifying potassium channel 6 OS=Arabidopsis thaliana GN=KCO6 PE=2 SV=1	tps:THAPSDRAFT_24939	hypothetical protein	CAM_CL_11178432	phytax.match.26441267.1			PF07885.9	Ion channel					plas	plas	2.20971e+17
jgi|Thaps3|24955|estExt_fgenesh1_	1427_942_1564_F3!AR1_G31013_20nts_7	CDS	0	3684	3551	3571	24955	-29.1	3e-05	24955	4560	jgi_24955_1411.m000302-Thaps3			tps:THAPSDRAFT_24955	hypothetical protein											nucl	nucl	2.2097e+17
jgi|Thaps3|24956|estExt_fgenesh1_	1427_942_1564_F3!AR1_G31013_20nts_7	CDS	0	1245	95	118	24956	-32.9	5e-06	24956	4561	jgi_24956_1411.m000243-Thaps3	sp|B5DUH6|NO66_DROPS	Lysine-specific demethylase NO66 OS=Drosophila pseudoobscura pseudoobscura GN=GA27866 PE=3 SV=1	tps:THAPSDRAFT_24956	hypothetical protein					PF08007.5	Cupin superfamily protein					chlo	mito	2.2097e+17
jgi|Thaps3|24972|estExt_fgenesh1_	1381_423_1947_F3!AR1_G31013_20nts_12	CDS	0	1077	505	532	24972	-23.2	0.00182	24972	4573	jgi_24972_1411.m000242-Thaps3			tps:THAPSDRAFT_24972	hypothetical protein											nucl	nucl	2.2097e+17
jgi|Thaps3|24977|estExt_fgenesh1_	1345_1590_717_F3!AR1_G00032_21nts_1	5UTR	144	1413	75	96	24977	-24.9	0.000449	24977	4575	jgi_24977_1411.m000080-Thaps3			tps:THAPSDRAFT_24977	hypothetical protein	CAM_CL_3809	phytax.match.26449663.1			PF08164.5	TRAUB (NUC102) domain	GO:0005634				nucl	nucl	2.2097e+17
jgi|Thaps3|25027|estExt_fgenesh1_	1008_1638_234_F3!AR2_G00032_24nts_1	CDS	0	1611	1049	1073	25027	-26.6	0.000314	25027	4603	jgi_25027_1411.m000265-Thaps3	sp|O14369|SCE3_SCHPO	Probable RNA-binding protein sce3 OS=Schizosaccharomyces pombe GN=sce3 PE=1 SV=1	tps:THAPSDRAFT_25027	hypothetical protein; K03258 translation initiation factor eIF-4B			ko04150	mTOR signaling pathway							nucl	nucl	2.2097e+17
jgi|Thaps3|25028|estExt_fgenesh1_	1508_336_693_F3!AR1_G00032_24nts_2	CDS	0	2643	1821	1853	25028	-30	9.4e-05	25028	4604	jgi_25028_1411.m000250-Thaps3			tps:THAPSDRAFT_25028	hypothetical protein											chlo	nucl	2.2097e+17
jgi|Thaps3|25031|estExt_fgenesh1_	1072_1906_853_F3!AR2_G31013_22nts_1	CDS	0	2067	434	456	25031	-26.5	0.000222	25031	4607	jgi_25031_1411.m000107-Thaps3			tps:THAPSDRAFT_25031	hypothetical protein		phytax.match.26458945.1									nucl	plas	2.2097e+17
jgi|Thaps3|25034|estExt_fgenesh1_	1233_1805_1228_F3!AR2_G00032_22nts_1	CDS	0	1356	193	219	25034	-25.7	0.000505	25034	4609	jgi_25034_1411.m000184-Thaps3	sp|Q8JFV8|VAT1_DANRE	Synaptic vesicle membrane protein VAT-1 homolog OS=Danio rerio GN=vat1 PE=2 SV=1	tps:THAPSDRAFT_25034	hypothetical protein	CAM_CL_333	phytax.match.26446528.1			PF00107.19	Zinc-binding dehydrogenase	GO:0008270, GO:0016491, GO:0055114	TIGR02824	putative NAD(P)H quinone oxidoreductase, PIG3 family	GO:0008152, GO:0016655	cyto	extr	2.2097e+17
jgi|Thaps3|25050|estExt_fgenesh1_	1499_1964_1108_F3!AR1_G31013_20nts_1	CDS	0	1836	1258	1281	25050	-26.7	0.000173	25050	4620	jgi_25050_1411.m000155-Thaps3	sp|O80925|AGD7_ARATH	ADP-ribosylation factor GTPase-activating protein AGD7 OS=Arabidopsis thaliana GN=AGD7 PE=1 SV=1	tps:THAPSDRAFT_25050	ArfGAP	CAM_CL_5071	phytax.match.26452240.1			PF01412.11	Putative GTPase activating protein for Arf	GO:0008060, GO:0008270, GO:0032312				chlo	cyto	2.2097e+17
jgi|Thaps3|25065|estExt_fgenesh1_	1518_886_1823_F3!AR1_G31013_20nts_1	CDS	0	4338	2819	2837	25065	-25.5	0.000194	25065	4631	jgi_25065_1411.m000052-Thaps3			tps:THAPSDRAFT_25065	hypothetical protein		phytax.match.26439386.1									chlo	plas	2.2097e+17
jgi|Thaps3|25104|estExt_fgenesh1_	1008_1638_234_F3!AR2_G00032_24nts_1	CDS	0	2670	1934	1960	25104	-30.8	3.7e-05	25104	4660	jgi_25104_1412.m000144-Thaps3			tps:THAPSDRAFT_25104	hypothetical protein											chlo	E.R.	2.20969e+17
jgi|Thaps3|25110|estExt_fgenesh1_	1518_886_1823_F3!AR1_G31013_20nts_1	CDS	0	2166	1068	1095	25110	-30.6	2.8e-05	25110	4664	jgi_25110_1412.m000045-Thaps3	sp|Q04311|YD049_YEAST	Zinc finger protein YDR049W OS=Saccharomyces cerevisiae GN=YDR049W PE=1 SV=1	tps:THAPSDRAFT_25110	hypothetical protein	CAM_CL_3006	phytax.match.26438971.1									nucl	nucl	2.20969e+17
jgi|Thaps3|25166|estExt_fgenesh1_	1394_1396_402_F3!AR1_G31013_23nts_3	3UTR	0	1176	1240	1269	25166	-21.5	0.00698	25166	4706	jgi_25166_1412.m000103-Thaps3			tps:THAPSDRAFT_25166	hypothetical protein		phytax.match.26447702.1									chlo	mito	2.20969e+17
jgi|Thaps3|25168|estExt_fgenesh1_	1427_942_1564_F3!AR1_G31013_20nts_7	CDS	0	7392	6527	6547	25168	-36.3	0	25168	4708	jgi_25168_1412.m000129-Thaps3	sp|Q54G21|FKBP5_DICDI	FK506-binding protein 5 OS=Dictyostelium discoideum GN=fkbp5 PE=1 SV=1	tps:THAPSDRAFT_25168	hypothetical protein											chlo	nucl	2.20969e+17
jgi|Thaps3|25168|estExt_fgenesh1_	1518_886_1823_F3!AR1_G31013_20nts_1	CDS	0	7392	5125	5148	25168	-31.8	9e-06	25168	4708	jgi_25168_1412.m000129-Thaps3	sp|Q54G21|FKBP5_DICDI	FK506-binding protein 5 OS=Dictyostelium discoideum GN=fkbp5 PE=1 SV=1	tps:THAPSDRAFT_25168	hypothetical protein											chlo	nucl	2.20969e+17
jgi|Thaps3|25207|estExt_fgenesh1_	918_1375_288_F3!AR2_G31013_21nts_7	CDS	0	2061	622	646	25207	-21.2	0.004966	25207	4732	jgi_25207_1414.m000095-Thaps3			tps:THAPSDRAFT_25207	hypothetical protein											nucl	cyto	2.2097e+17
jgi|Thaps3|25233|estExt_fgenesh1_	1374_1433_1030_F3!AR1_G31013_22nts_13	CDS	0	1869	718	748	25233	-34.8	5e-06	25233	4746	jgi_25233_1414.m000012-Thaps3	sp|Q4A0V8|UAFA_STAS1	Uro-adherence factor A OS=Staphylococcus saprophyticus subsp. saprophyticus (strain ATCC 15305 / DSM 20229) GN=uafA PE=4 SV=1	tps:THAPSDRAFT_25233	hypothetical protein	CAM_CL_2302	phytax.match.26457590.1									nucl	nucl	2.2097e+17
jgi|Thaps3|25235|estExt_fgenesh1_	906_1399_882_F3!AR2_G31013_20nts_1	CDS	0	3279	2784	2807	25235	-21.3	0.003935	25235	4748	jgi_25235_1414.m000208-Thaps3			tps:THAPSDRAFT_25235	hypothetical protein											nucl	nucl	2.2097e+17
jgi|Thaps3|25235|estExt_fgenesh1_	1442_152_704_F3!AR1_G31013_22nts_6	CDS	0	3279	1242	1271	25235	-32.2	1.8e-05	25235	4748	jgi_25235_1414.m000208-Thaps3			tps:THAPSDRAFT_25235	hypothetical protein											nucl	nucl	2.2097e+17
jgi|Thaps3|25270|estExt_fgenesh1_	1499_1964_1108_F3!AR1_G31013_20nts_1	CDS	0	3351	3202	3226	25270	-24.1	0.000855	25270	4771	jgi_25270_1414.m000145-Thaps3			tps:THAPSDRAFT_25270	hypothetical protein		phytax.match.26451290.1									plas	plas	2.2097e+17
jgi|Thaps3|25367|estExt_fgenesh1_	1072_1906_853_F3!AR2_G31013_22nts_1	CDS	0	1203	271	303	25367	-26.9	0.00041	25367	4830	jgi_25367_1415.m000107-Thaps3	sp|Q2KI83|DJC17_BOVIN	DnaJ homolog subfamily C member 17 OS=Bos taurus GN=DNAJC17 PE=2 SV=1	tps:THAPS_25367	hypothetical protein		phytax.match.26439440.1			PF00226.24	DnaJ domain	GO:0031072	TIGR02349	chaperone protein DnaJ	GO:0005515, GO:0006457, GO:0009408	nucl	plas	2.09584e+17
jgi|Thaps3|25378|estExt_fgenesh1_	1499_1964_1108_F3!AR1_G31013_20nts_1	CDS	0	1959	1831	1851	25378	-29.6	2.2e-05	25378	4837	jgi_25378_1415.m000005-Thaps3			tps:THAPS_25378	hypothetical protein											vacu	pero	2.09584e+17
jgi|Thaps3|25388|estExt_fgenesh1_	1499_1964_1108_F3!AR1_G31013_20nts_1	CDS	0	1812	463	489	25388	-24.7	0.00072	25388	4844	jgi_25388_1415.m000080-Thaps3	sp|B2FJ58|RLML_STRMK	Ribosomal RNA large subunit methyltransferase L OS=Stenotrophomonas maltophilia (strain K279a) GN=rlmL PE=3 SV=1	tps:THAPS_25388	hypothetical protein	CAM_CL_733	phytax.match.26455835.1			PF01170.11	Putative RNA methylase family UPF0020					chlo	mito	2.09583e+17
jgi|Thaps3|25392|estExt_fgenesh1_	1442_152_704_F3!AR1_G31013_22nts_6	CDS	0	25389	436	462	25392	-25.5	0.000568	25392	4848	jgi_25392_1415.m000154-Thaps3	sp|P08519|APOA_HUMAN	Apolipoprotein(a) OS=Homo sapiens GN=LPA PE=1 SV=1	tps:THAPS_25392	hypothetical protein	CAM_CL_3378	phytax.match.26459798.1			PF00051.11	Kringle domain					plas	plas	2.09584e+17
jgi|Thaps3|25407|estExt_fgenesh1_	1499_1964_1108_F3!AR1_G31013_20nts_1	CDS	0	900	502	529	25407	-25.4	0.000526	25407	4855	jgi_25407_1415.m000098-Thaps3			tps:THAPS_25407	hypothetical protein											nucl	nucl	2.09584e+17
jgi|Thaps3|25438|estExt_fgenesh1_	1442_152_704_F3!AR1_G31013_22nts_6	CDS	0	2688	327	347	25438	-32.8	5e-06	25438	4875	jgi_25438_1415.m000046-Thaps3			tps:THAPS_25438	hypothetical protein		phytax.match.26453526.1									nucl	nucl	2.09584e+17
jgi|Thaps3|25483|estExt_fgenesh1_	1394_1396_402_F3!AR1_G31013_23nts_3	3UTR	0	711	729	752	25483	-29.4	5.3e-05	25483	4908	jgi_25483_1416.m000158-Thaps3			tps:THAPSDRAFT_25483	hypothetical protein											chlo	mito	2.20968e+17
jgi|Thaps3|25518|estExt_fgenesh1_	1177_1978_318_F3!AR2_G00032_20nts_2	5UTR	123	3666	15	34	25518	-30	1.5e-05	25518	4936	jgi_25518_1417.m000007-Thaps3			tps:THAPSDRAFT_25518	hypothetical protein	CAM_CL_2288	phytax.match.26449173.1									nucl	nucl	2.20968e+17
jgi|Thaps3|25526|estExt_fgenesh1_	1345_1590_717_F3!AR1_G00032_21nts_1	CDS	0	2295	2046	2070	25526	-24.8	0.000639	25526	4940	jgi_25526_1418.m000034-Thaps3			tps:THAPSDRAFT_25526	hypothetical protein											plas	plas	2.20968e+17
jgi|Thaps3|25557|estExt_fgenesh1_	1008_1638_234_F3!AR2_G00032_24nts_1	CDS	0	2571	1564	1597	25557	-25.4	0.001176	25557	4961	jgi_25557_1418.m000043-Thaps3	sp|P47124|HOC1_YEAST	Putative glycosyltransferase HOC1 OS=Saccharomyces cerevisiae GN=HOC1 PE=1 SV=3	tps:THAPSDRAFT_25557	hypothetical protein	CAM_CL_7442	phytax.match.26446661.1			PF04488.8	Glycosyltransferase sugar-binding region containing DXD motif					vacu	extr	2.20968e+17
jgi|Thaps3|25593|estExt_fgenesh1_	1499_1964_1108_F3!AR1_G31013_20nts_1	CDS	0	9096	7273	7300	25593	-21.3	0.005308	25593	4978	jgi_25593_1419.m000071-Thaps3			tps:THAPSDRAFT_25593	hypothetical protein		phytax.match.26458986.1									cyto	nucl	2.2097e+17
jgi|Thaps3|25599|estExt_fgenesh1_	1427_942_1564_F3!AR1_G31013_20nts_7	CDS	0	2055	904	930	25599	-34.8	2e-06	25599	4980	jgi_25599_1419.m000235-Thaps3			tps:THAPSDRAFT_25599	hypothetical protein		phytax.match.26456851.1									mito	mito	2.2097e+17
jgi|Thaps3|25659|estExt_fgenesh1_	1508_336_693_F3!AR1_G00032_24nts_2	CDS	0	798	390	416	25659	-31	3.3e-05	25659	5016	jgi_25659_1419.m000041-Thaps3			tps:THAPSDRAFT_25659	hypothetical protein											nucl	plas	2.2097e+17
jgi|Thaps3|25688|estExt_fgenesh1_	1427_942_1564_F3!AR1_G31013_20nts_7	CDS	0	3915	954	979	25688	-35.6	1e-06	25688	5032	jgi_25688_1420.m000268-Thaps3	sp|Q32SG6|HIRA_MAIZE	Protein HIRA OS=Zea mays PE=1 SV=1	tps:THAPSDRAFT_25688	hypothetical protein; K11293 protein HIRA/HIR1	CAM_CL_11019815	phytax.match.26458789.1			PF00400.25	WD domain, G-beta repeat					nucl	E.R.	2.20969e+17
jgi|Thaps3|25693|estExt_fgenesh1_	1442_152_704_F3!AR1_G31013_22nts_6	CDS	0	4914	1270	1291	25693	-48.5	0	25693	5035	jgi_25693_1420.m000048-Thaps3	sp|Q8NCG7|DGLB_HUMAN	Sn1-specific diacylglycerol lipase beta OS=Homo sapiens GN=DAGLB PE=1 SV=2	tps:THAPSDRAFT_25693	hypothetical protein		phytax.match.26458909.1			PF01764.18	Lipase (class 3)	GO:0004806, GO:0006629				nucl	nucl	2.20969e+17
jgi|Thaps3|25727|estExt_fgenesh1_	1427_942_1564_F3!AR1_G31013_20nts_7	CDS	69	2433	1347	1368	25727	-27.8	7.3e-05	25727	5054	jgi_25727_1420.m000269-Thaps3			tps:THAPSDRAFT_25727	hypothetical protein											nucl	nucl	2.20969e+17
jgi|Thaps3|25736|estExt_fgenesh1_	1518_886_1823_F3!AR1_G31013_20nts_1	3UTR	0	735	748	769	25736	-29.2	3.2e-05	25736	5060	jgi_25736_1420.m000141-Thaps3			tps:THAPSDRAFT_25736	hypothetical protein											chlo	extr	2.20969e+17
jgi|Thaps3|25809|estExt_fgenesh1_	1427_942_1564_F3!AR1_G31013_20nts_7	CDS	360	1695	837	862	25809	-30.2	2.9e-05	25809	5110	jgi_25809_1420.m000278-Thaps3			tps:THAPSDRAFT_25809	hypothetical protein											chlo	extr	2.2097e+17
jgi|Thaps3|25815|estExt_fgenesh1_	921_306_230_F3!AR2_G31013_21nts_451	CDS	0	2184	404	432	25815	-29.9	5.2e-05	25815	5117	jgi_25815_1421.m000033-Thaps3	sp|Q54BM5|BBP_DICDI	Branchpoint-bridging protein OS=Dictyostelium discoideum GN=sf1 PE=3 SV=1	tps:THAPSDRAFT_25815	hypothetical protein; K13210 far upstream element-binding protein	CAM_CL_1477	phytax.match.26457715.1			PF00013.22	KH domain	GO:0003723	TIGR03591	polyribonucleotide nucleotidyltransferase	GO:0004654, GO:0006402	nucl	nucl	2.20969e+17
jgi|Thaps3|25820|estExt_fgenesh1_	1442_152_704_F3!AR1_G31013_22nts_6	CDS	0	3810	895	927	25820	-27.3	0.00033	25820	5120	jgi_25820_1421.m000043-Thaps3			tps:THAPSDRAFT_25820	hypothetical protein		phytax.match.26454781.1									nucl	cyto	2.20969e+17
jgi|Thaps3|25886|estExt_fgenesh1_	1427_942_1564_F3!AR1_G31013_20nts_7	CDS	0	861	686	706	25886	-32.8	3e-06	25886	5160	jgi_25886_1422.m000069-Thaps3			tps:THAPSDRAFT_25886	hypothetical protein		phytax.match.26442998.1									vacu	extr	2.20969e+17
jgi|Thaps3|25891|estExt_fgenesh1_	1381_423_1947_F3!AR1_G31013_20nts_12	CDS	0	5664	4709	4735	25891	-22.1	0.003148	25891	5162	jgi_25891_1422.m000065-Thaps3			tps:THAPSDRAFT_25891	hypothetical protein		phytax.match.26454796.1			PF01764.18	Lipase (class 3)	GO:0004806, GO:0006629				nucl	nucl	2.20969e+17
jgi|Thaps3|26457|estExt_fgenesh1_	1518_886_1823_F3!AR1_G31013_20nts_1	CDS	0	1590	1394	1416	26457	-26.6	0.000165	26457	6271	jgi_26457_1419.m000013-Thaps3	sp|P23189|GSHR_PSEAE	Glutathione reductase OS=Pseudomonas aeruginosa GN=gor PE=3 SV=1	tps:THAPSDRAFT_26457	GR; glutathione reductase, gro-2	CAM_CL_3174	phytax.match.26450920.1			PF07992.7	Pyridine nucleotide-disulphide oxidoreductase		TIGR01424	glutathione-disulfide reductase	GO:0004362, GO:0030503, GO:0055114	mito	mito	2.2097e+17
jgi|Thaps3|268009|estExt_thaps1__	1499_1964_1108_F3!AR1_G31013_20nts_1	CDS	57	1212	1126	1148	268009	-24.5	0.000561	268009	6451	jgi_268009_1396.m001105-Thaps3			tps:THAPSDRAFT_268009	Ftr1_plasma membrane iron permease								TIGR00145	FTR1 family protein		plas	plas	2.20977e+17
jgi|Thaps3|268010|estExt_thaps1__	1381_423_1947_F3!AR1_G31013_20nts_12	CDS	0	3390	1313	1339	268010	-22.3	0.002811	268010	6452	jgi_268010_1396.m000614-Thaps3	sp|Q9NW08|RPC2_HUMAN	DNA-directed RNA polymerase III subunit RPC2 OS=Homo sapiens GN=POLR3B PE=1 SV=2	tps:THAPSDRAFT_268010	RPC2; DNA directed RNA polymerase III, second largest subunit (EC:2.7.7.6); K03021 DNA-directed RNA polymerase III subunit C2 [EC:2.7.7.6]	CAM_CL_1187	phytax.match.26446436.1	ko00230	Purine metabolism	PF00562.21	RNA polymerase Rpb2, domain 6	GO:0003677, GO:0003899, GO:0006350	TIGR03670	DNA-directed RNA polymerase subunit B		chlo	cyto	2.20978e+17
jgi|Thaps3|268147|estExt_thaps1__	1599_1566_1907_F3!AR1_G31013_20nts_2	CDS	0	1128	317	339	268147	-27.9	7.7e-05	268147	6483	jgi_268147_1397.m000828-Thaps3	sp|Q8XB33|TNAB_ECO57	Low affinity tryptophan permease OS=Escherichia coli O157:H7 GN=tnaB PE=3 SV=1	tps:THAPSDRAFT_268147	amino acid/polyamine transporter	CAM_CL_4721	phytax.match.26439138.1			PF03222.6	Tryptophan/tyrosine permease family		TIGR00837	aromatic amino acid transport protein	GO:0005887, GO:0015173, GO:0015801	plas	plas	2.20977e+17
jgi|Thaps3|268911|estExt_thaps1__	1499_1964_1108_F3!AR1_G31013_20nts_1	CDS	0	747	369	391	268911	-22.4	0.001905	268911	6682	jgi_268911_1400.m000379-Thaps3	sp|Q6LRI5|TPMT_PHOPR	Thiopurine S-methyltransferase OS=Photobacterium profundum GN=tpm PE=3 SV=1	tps:THAPSDRAFT_268911	methyl transferase; K00569 thiopurine S-methyltransferase [EC:2.1.1.67]	CAM_CL_721	phytax.match.26439678.1	ko00983	Drug metabolism - other enzymes	PF05724.4	Thiopurine S-methyltransferase (TPMT)	GO:0005737, GO:0008119, GO:0008152	TIGR03840	thiopurine S-methyltransferase, Se/Te detoxification family		cyto	nucl	2.20974e+17
jgi|Thaps3|269063|estExt_thaps1__	1518_886_1823_F3!AR1_G31013_20nts_1	CDS	0	1929	150	171	269063	-27.2	0.000104	269063	6706	jgi_269063_1401.m000052-Thaps3	sp|Q39593|SAC1_CHLRE	Putative sulfur deprivation response regulator OS=Chlamydomonas reinhardtii GN=SAC1 PE=2 SV=1	tps:THAPSDRAFT_269063	hypothetical protein	CAM_CL_3168	phytax.match.26449891.1			PF03600.9	Citrate transporter	GO:0015137, GO:0015746, GO:0016021, GO:0055085	TIGR00785	transporter, divalent anion:Na+ symporter (DASS) family	GO:0005887, GO:0006820, GO:0008509	vacu	plas	2.20973e+17
jgi|Thaps3|269235|estExt_thaps1__	1177_1978_318_F3!AR2_G00032_20nts_2	CDS	0	1203	654	674	269235	-28	5.7e-05	269235	6745	jgi_269235_1402.m000231-Thaps3	sp|P22738|RL32_ARATH	60S ribosomal protein L3-2 OS=Arabidopsis thaliana GN=ARP2 PE=2 SV=4	tps:THAPS_269235	RL3; RL3, ribosomal protein 3, 60S large ribosomal subunit; K02925 large subunit ribosomal protein L3e	CAM_CL_4470	phytax.match.26438368.1	ko03010	Ribosome	PF00297.15	Ribosomal protein L3	GO:0003735, GO:0005622, GO:0005840, GO:0006412	TIGR03626	archaeal ribosomal protein L3	GO:0003735, GO:0006412, GO:0022625	cyto	cyto	2.09586e+17
jgi|Thaps3|269248|estExt_thaps1__	918_1375_288_F3!AR2_G31013_21nts_7	CDS	0	1248	594	617	269248	-26.9	0.000175	269248	6748	jgi_269248_1402.m000009-Thaps3	sp|Q55F21|AATM_DICDI	Aspartate aminotransferase, mitochondrial OS=Dictyostelium discoideum GN=aatA PE=3 SV=1	tps:THAPS_269248	AAT1_2; aspartate aminotransferase, AspAT/AST; K00813 aspartate aminotransferase [EC:2.6.1.1]	CAM_CL_1358	phytax.match.26460063.1	ko00250	Alanine, aspartate and glutamate metabolism	PF00155.14	Aminotransferase class I and II	GO:0009058, GO:0016769, GO:0030170				mito	nucl	2.09586e+17
jgi|Thaps3|269257|estExt_thaps1__	1427_942_1564_F3!AR1_G31013_20nts_7	CDS	201	1533	1494	1519	269257	-29.3	4.8e-05	269257	6751	jgi_269257_1402.m000609-Thaps3	sp|P00780|SUBT_BACLI	Subtilisin Carlsberg OS=Bacillus licheniformis GN=apr PE=1 SV=1	tps:THAPS_269257	subtilisin-like serine protease	CAM_CL_188	phytax.match.26442988.1			PF00082.15	Subtilase family	GO:0004252, GO:0006508	TIGR03921	type VII secretion-associated serine protease mycosin		chlo	extr	2.09586e+17
jgi|Thaps3|269276|estExt_thaps1__	1177_1978_318_F3!AR2_G00032_20nts_2	CDS	0	1605	527	551	269276	-21.1	0.004784	269276	6759	jgi_269276_1402.m000165-Thaps3			tps:THAPS_269276	hypothetical RNA binding protein		phytax.match.26450849.1			PF00013.22	KH domain	GO:0003723				chlo	nucl	2.09586e+17
jgi|Thaps3|269307|estExt_thaps1__	1529_1170_904_F3!AR1_G31013_23nts_3	CDS	0	723	350	382	269307	-30.2	7.7e-05	269307	6762	jgi_269307_1402.m000376-Thaps3			tps:THAPS_269307	hypothetical protein											nucl	nucl	2.09586e+17
jgi|Thaps3|269341|estExt_thaps1__	1518_886_1823_F3!AR1_G31013_20nts_1	CDS	0	1266	375	395	269341	-28.1	5.4e-05	269341	6773	jgi_269341_1403.m000367-Thaps3	sp|Q55ED0|SUGT1_DICDI	Protein SUGT1 homolog OS=Dictyostelium discoideum GN=sugt1 PE=2 SV=1	tps:THAPSDRAFT_269341	hypothetical protein; K12795 suppressor of G2 allele of SKP1	CAM_CL_5241	phytax.match.26449299.1	ko04621	NOD-like receptor signaling pathway	PF05002.8	SGS domain					chlo	cyto	2.20972e+17
jgi|Thaps3|269393|estExt_thaps1__	929_478_777_F3!AR2_G00032_23nts_1	CDS	0	1386	1317	1342	269393	-32.4	1.2e-05	269393	6783	jgi_269393_1403.m000134-Thaps3	sp|Q84KI6|SQD1_SPIOL	UDP-sulfoquinovose synthase, chloroplastic OS=Spinacia oleracea GN=SQD1 PE=1 SV=1	tps:THAPSDRAFT_269393	SQDB1; sulfolipid biosynthesis protein	CAM_CL_589	phytax.match.26446721.1			PF01370.14	NAD dependent epimerase/dehydratase family	GO:0003824, GO:0044237, GO:0050662	TIGR01181	dTDP-glucose 4,6-dehydratase	GO:0008460, GO:0009243, GO:0019305	chlo	mito	2.20973e+17
jgi|Thaps3|269452|estExt_thaps1__	1233_1805_1228_F3!AR2_G00032_22nts_1	CDS	0	2058	561	583	269452	-20.5	0.0069	269452	6801	jgi_269452_1404.m000094-Thaps3			tps:THAPSDRAFT_269452	hypothetical protein		phytax.match.26442960.1									chlo	nucl	2.20972e+17
jgi|Thaps3|269662|estExt_thaps1__	1499_1964_1108_F3!AR1_G31013_20nts_1	CDS	15	1071	972	994	269662	-27.1	0.000123	269662	6838	jgi_269662_1409.m000349-Thaps3			tps:THAPSDRAFT_269662	hypothetical protein	CAM_CL_13052002	phytax.match.26450735.1									cyto	cyto	2.20971e+17
jgi|Thaps3|269663|estExt_thaps1__	1518_886_1823_F3!AR1_G31013_20nts_1	CDS	0	2727	2652	2678	269663	-23.5	0.001423	269663	6839	jgi_269663_1409.m000036-Thaps3	sp|Q0WW26|COPG_ARATH	Coatomer subunit gamma OS=Arabidopsis thaliana GN=At4g34450 PE=1 SV=2	tps:THAPSDRAFT_269663	COP4; coatomer protein subunit gamma	CAM_CL_2493	phytax.match.26442464.1			PF01602.13	Adaptin N terminal region	GO:0005515, GO:0006886, GO:0016192, GO:0030117				cyto	cyto	2.20971e+17
jgi|Thaps3|269798|estExt_thaps1__	1499_1964_1108_F3!AR1_G31013_20nts_1	CDS	0	2091	369	388	269798	-28	5e-05	269798	6870	jgi_269798_1410.m000320-Thaps3			tps:THAPSDRAFT_269798	hypothetical protein		phytax.match.26454155.1									cyto	cyto_nucl	2.2097e+17
jgi|Thaps3|269901|estExt_thaps1__	1427_942_1564_F3!AR1_G31013_20nts_7	CDS	0	957	522	544	269901	-27.1	0.000123	269901	6891	jgi_269901_1414.m000180-Thaps3	sp|Q4JAZ8|SPEE_SULAC	Probable spermidine synthase OS=Sulfolobus acidocaldarius GN=speE PE=3 SV=1	tps:THAPSDRAFT_269901	spermidine synthase (EC:2.5.1.16); K00797 spermidine synthase [EC:2.5.1.16]	CAM_CL_1414	phytax.match.26446659.1	ko00270	Cysteine and methionine metabolism	PF01564.10	Spermine/spermidine synthase	GO:0003824	TIGR00417	spermidine synthase	GO:0004766, GO:0008295	cyto	cysk	2.2097e+17
jgi|Thaps3|269966|estExt_thaps1__	929_478_777_F3!AR2_G00032_23nts_1	CDS	0	3234	2715	2737	269966	-50.2	0	269966	6904	jgi_269966_1415.m000091-Thaps3	sp|Q86KU2|SYVC_DICDI	Probable valyl-tRNA synthetase, cytoplasmic OS=Dictyostelium discoideum GN=valS1 PE=3 SV=1	tps:THAPS_269966	VTS1; valyl-tRNA synthetase (EC:6.1.1.9); K01873 valyl-tRNA synthetase [EC:6.1.1.9]	CAM_CL_1315	phytax.match.26458802.1	ko00290	Valine, leucine and isoleucine biosynthesis	PF00133.15	tRNA synthetases class I (I, L, M and V)	GO:0000166, GO:0004812, GO:0005524, GO:0005737, GO:0006412, GO:0006418	TIGR00422	valine--tRNA ligase	GO:0004832, GO:0005737, GO:0006438	nucl	cyto_nucl	2.09584e+17
jgi|Thaps3|270027|estExt_thaps1__	1599_1566_1907_F3!AR1_G31013_20nts_2	CDS	0	1521	362	384	270027	-29	4.1e-05	270027	6918	jgi_270027_1419.m000211-Thaps3	sp|P49443|PPM1A_MOUSE	Protein phosphatase 1A OS=Mus musculus GN=Ppm1a PE=1 SV=1	tps:THAPSDRAFT_270027	hypothetical protein	CAM_CL_78	phytax.match.26442351.1			PF00481.14	Protein phosphatase 2C					cyto	pero	2.2097e+17
jgi|Thaps3|270071|estExt_thaps1__	1427_942_1564_F3!AR1_G31013_20nts_7	CDS	144	4092	449	468	270071	-28.8	3.1e-05	270071	6929	jgi_270071_1420.m000271-Thaps3	sp|Q9MYW6|XDH_FELCA	Xanthine dehydrogenase/oxidase OS=Felis catus GN=XDH PE=2 SV=3	tps:THAPSDRAFT_270071	hypothetical protein; K00106 xanthine dehydrogenase/oxidase [EC:1.17.1.4 1.17.3.2]	CAM_CL_1335	phytax.match.26441135.1	ko00230	Purine metabolism	PF02738.11	Molybdopterin-binding domain of aldehyde dehydrogenase	GO:0016491, GO:0055114	TIGR02969	aldehyde oxidase		cyto	mito	2.20969e+17
jgi|Thaps3|270110|estExt_thaps1__	1177_1978_318_F3!AR2_G00032_20nts_2	CDS	0	2004	1431	1454	270110	-22.5	0.001967	270110	6932	jgi_270110_1420.m000245-Thaps3	sp|P53980|YNB1_YEAST	Uncharacterized protein YNL011C OS=Saccharomyces cerevisiae GN=YNL011C PE=1 SV=1	tps:THAPSDRAFT_270110	hypothetical protein	CAM_CL_4401	phytax.match.26440335.1			PF01933.11	Uncharacterised protein family UPF0052		TIGR01826	conserved hypothetical protein		nucl	nucl	2.20969e+17
jgi|Thaps3|27276|estExt_Genewise_	1518_886_1823_F3!AR1_G31013_20nts_1	CDS	0	936	652	669	27276	-30.9	6e-06	27276	6963	jgi_27276_1397.m000794-Thaps3	sp|P23641|MPCP_YEAST	Mitochondrial phosphate carrier protein OS=Saccharomyces cerevisiae GN=MIR1 PE=1 SV=1	tps:THAPSDRAFT_27276	PTP1; phosphate transport protein	CAM_CL_1413	phytax.match.26455295.1			PF00153.20	Mitochondrial carrier protein					chlo	cyto	2.20977e+17
jgi|Thaps3|27451|estExt_Genewise_	1427_942_1564_F3!AR1_G31013_20nts_7	CDS	0	1482	391	412	27451	-25.5	0.000281	27451	6980	jgi_27451_1398.m000795-Thaps3	sp|Q9DE27|RUVB2_XENLA	RuvB-like 2 OS=Xenopus laevis GN=ruvbl2 PE=2 SV=1	tps:THAPSDRAFT_27451	ruvb-like protein; K11338 RuvB-like protein 2 [EC:3.6.1.-]	CAM_CL_3564	phytax.match.26446973.1			PF06068.6	TIP49 C-terminus	GO:0003678, GO:0005524	TIGR02928	orc1/cdc6 family replication initiation protein		cyto	cyto	2.20975e+17
jgi|Thaps3|27557|estExt_Genewise_	1442_152_704_F3!AR1_G31013_22nts_6	CDS	0	2055	338	365	27557	-22.8	0.002759	27557	6983	jgi_27557_1398.m000163-Thaps3	sp|P10090|WHITE_DROME	Protein white OS=Drosophila melanogaster GN=w PE=1 SV=2	tps:THAPSDRAFT_27557	ABC transporter	CAM_CL_158	phytax.match.26447759.1			PF01061.17	ABC-2 type transporter	GO:0016020	TIGR00955	pigment precursor permease		plas	plas	2.20976e+17
jgi|Thaps3|28998|estExt_Genewise_	918_1375_288_F3!AR2_G31013_21nts_7	CDS	0	1146	64	91	28998	-21.2	0.006152	28998	7102	jgi_28998_1402.m000604-Thaps3	sp|P22045|P100_LEIMA	Probable reductase OS=Leishmania major GN=P100/11E PE=2 SV=2	tps:THAPS_28998	aldo-keto oxidoreductase (EC:1.1.1.-)	CAM_CL_161	phytax.match.26438738.1			PF00248.14	Aldo/keto reductase family	GO:0016491, GO:0055114				vacu	E.R.	2.09586e+17
jgi|Thaps3|29144|estExt_Genewise_	1508_336_693_F3!AR1_G00032_24nts_2	CDS	0	1326	148	171	29144	-30.9	2.6e-05	29144	7119	jgi_29144_1403.m000433-Thaps3	sp|P19582|DHOM_BACSU	Homoserine dehydrogenase OS=Bacillus subtilis GN=hom PE=3 SV=2	tps:THAPSDRAFT_29144	hypothetical protein	CAM_CL_4133	phytax.match.26451317.1			PF00742.12	Homoserine dehydrogenase	GO:0006520				cyto	cyto	2.20972e+17
jgi|Thaps3|29867|estExt_Genewise_	1599_1566_1907_F3!AR1_G31013_20nts_2	CDS	0	2022	884	903	29867	-31.5	6e-06	29867	7180	jgi_29867_1409.m000370-Thaps3	sp|Q9UKU0|ACSL6_HUMAN	Long-chain-fatty-acid--CoA ligase 6 OS=Homo sapiens GN=ACSL6 PE=2 SV=4	tps:THAPSDRAFT_29867	ACS2_1; Long-chain-fatty-acid--CoA ligase	CAM_CL_1239	phytax.match.26439307.1			PF00501.21	AMP-binding enzyme	GO:0003824, GO:0008152	TIGR01923	O-succinylbenzoate-CoA ligase	GO:0008756, GO:0009234	chlo	mito	2.20971e+17
jgi|Thaps3|30301|estExt_Genewise_	1177_1978_318_F3!AR2_G00032_20nts_2	CDS	0	3984	2913	2941	30301	-18.6	0.025554	30301	7212	jgi_30301_1414.m000043-Thaps3	sp|Q9M8D3|PUR4_ARATH	Probable phosphoribosylformylglycinamidine synthase, chloroplastic OS=Arabidopsis thaliana GN=At1g74260 PE=1 SV=1	tps:THAPSDRAFT_30301	phosphoribosylformylglycinamidine synthase (EC:6.3.5.3); K01952 phosphoribosylformylglycinamidine synthase [EC:6.3.5.3]	CAM_CL_1334	phytax.match.26459452.1	ko00230	Purine metabolism	PF02769.15	AIR synthase related protein, C-terminal domain		TIGR01735	phosphoribosylformylglycinamidine synthase	GO:0004642, GO:0006189	cyto	cyto	2.2097e+17
jgi|Thaps3|39847|estExt_gwp_gw1._	1427_942_1564_F3!AR1_G31013_20nts_7	CDS	96	1413	610	630	39847	-30.9	1e-05	39847	8894	jgi_39847_1398.m000714-Thaps3	sp|P54672|AP2M_DICDI	AP-2 complex subunit mu OS=Dictyostelium discoideum GN=apm2 PE=2 SV=2	tps:THAPSDRAFT_39847	APM2; clathrin adaptor complex subunit; K11826 AP-2 complex subunit mu-1	CAM_CL_1549	phytax.match.26458343.1	ko04144	Endocytosis	PF00928.14	Adaptor complexes medium subunit family	GO:0005515, GO:0006886, GO:0016192, GO:0030131				cyto	cyto	2.20976e+17
jgi|Thaps3|39913|estExt_gwp_gw1._	1008_1638_234_F3!AR2_G00032_24nts_1	CDS	0	927	857	883	39913	-26.2	0.000467	39913	8898	jgi_39913_1398.m000695-Thaps3	sp|Q28104|COPE_BOVIN	Coatomer subunit epsilon OS=Bos taurus GN=COPE PE=1 SV=3	tps:THAPSDRAFT_39913	COP6; coatomer protein subunit epsilon	CAM_CL_6273	phytax.match.26440473.1			PF04733.7	Coatomer epsilon subunit	GO:0005198, GO:0005515, GO:0006890, GO:0030126				cyto	cyto	2.20976e+17
jgi|Thaps3|40669|estExt_gwp_gw1._	898_725_1897_F3!AR2_G31013_23nts_1	CDS	0	666	466	490	40669	-31.1	2.3e-05	40669	8988	jgi_40669_1400.m000353-Thaps3	sp|P46574|UBIQ_EIMBO	Ubiquitin OS=Eimeria bovis PE=2 SV=1	tps:THAPSDRAFT_40669	hypothetical protein; K02977 small subunit ribosomal protein S27Ae	CAM_CL_9395	phytax.match.26445715.1	ko03010	Ribosome	PF00240.16	Ubiquitin family		TIGR00601	UV excision repair protein Rad23	GO:0006289	cyto	cyto_nucl	2.20974e+17
jgi|Thaps3|42704|estExt_gwp_gw1._	1518_886_1823_F3!AR1_G31013_20nts_1	CDS	0	2457	1850	1870	42704	-27.4	8.1e-05	42704	9203	jgi_42704_1414.m000134-Thaps3	sp|P55251|LEUC_RHIPU	3-isopropylmalate dehydratase OS=Rhizomucor pusillus GN=LEUA PE=3 SV=1	tps:THAPSDRAFT_42704	LEU2; 3-isopropylmalate dehydratase (EC:4.2.1.33); K01702 3-isopropylmalate dehydratase [EC:4.2.1.33]	CAM_CL_1278	phytax.match.26459882.1	ko00290	Valine, leucine and isoleucine biosynthesis	PF00330.13	Aconitase family (aconitate hydratase)	GO:0008152	TIGR00170	3-isopropylmalate dehydratase, large subunit	GO:0003861, GO:0009098, GO:0009316	chlo	mito	2.2097e+17
total lines processed = 209	total lines processed = 209	NOMATCH
count_5UTR = 2, count_CDS = 202, count_3UTR = 5	count_5UTR = 2, count_CDS = 202, count_3UTR = 5	NOMATCH

## Sheet: animal-like 100.0
target_hit_id	miRNA_id	hit_location	start_nt	end_nt	start_hit	end_hit	ref_genome_acc_num	mfeval	pvalue	ref_genome_acc_num	JCVI_order	JCVI_ID	SWISSprot_ID	SWISSprot_description	KEGG_ID	KEGG_description	GOS_cluster_ID	PHYTAX_cluster_ID	KO	Pathway	Pfam_ID	Pfam_description	GO_terms_based_on_Pfam	TIGRfam_ID	TIGRfam_description	GOterms_based_on_TIGRfam	targeting_Plant	targeting_Animal	Genbank_ID
jgi|Thaps3|20567|estExt_fgenesh1_	929_478_777_F3!AR2_G00032_23nts_1	CDS	0	3555	531	562	20567	-29	0.000136	20567	2040	jgi_20567_1396.m001076-Thaps3			tps:THAPSDRAFT_20567	hypothetical protein		phytax.match.26450051.1			PF00924.11	Mechanosensitive ion channel	GO:0016020, GO:0055085				plas	plas	2.20978e+17
jgi|Thaps3|20579|estExt_fgenesh1_	1442_152_704_F3!AR1_G31013_22nts_6	CDS	0	2019	1691	1718	20579	-25.6	0.000582	20579	2048	jgi_20579_1396.m000540-Thaps3			tps:THAPSDRAFT_20579	hypothetical protein		phytax.match.26456283.1									nucl	nucl	2.20977e+17
jgi|Thaps3|20600|estExt_fgenesh1_	1381_423_1947_F3!AR1_G31013_20nts_12	CDS	0	1656	1270	1286	20600	-19.2	0.006863	20600	2062	jgi_20600_1396.m000779-Thaps3			tps:THAPSDRAFT_20600	hypothetical protein	CAM_CL_3931	phytax.match.26455678.1									chlo	mito	2.20978e+17
jgi|Thaps3|20605|estExt_fgenesh1_	1053_1515_1221_F3!AR2_G31013_23nts_1	3UTR	0	2133	2147	2177	20605	-21.3	0.008247	20605	2066	jgi_20605_1396.m000602-Thaps3	sp|Q8R5F7|IFIH1_MOUSE	Interferon-induced helicase C domain-containing protein 1 OS=Mus musculus GN=Ifih1 PE=1 SV=1	tps:THAPSDRAFT_20605	hypothetical protein	CAM_CL_164				PF00270.22	DEAD/DEAH box helicase	GO:0003676, GO:0005524, GO:0008026				nucl	nucl	2.20977e+17
jgi|Thaps3|20615|estExt_fgenesh1_	929_478_777_F3!AR2_G00032_23nts_1	CDS	0	3063	2674	2695	20615	-31.6	1.2e-05	20615	2071	jgi_20615_1396.m000123-Thaps3	sp|Q60563|SYCP1_MESAU	Synaptonemal complex protein 1 (Fragment) OS=Mesocricetus auratus GN=SCP1 PE=2 SV=1	tps:THAPSDRAFT_20615	hypothetical protein											nucl	nucl	2.20978e+17
jgi|Thaps3|20619|estExt_fgenesh1_	906_1399_882_F3!AR2_G31013_20nts_1	CDS	0	1923	215	234	20619	-27.3	7.6e-05	20619	2074	jgi_20619_1396.m000800-Thaps3			tps:THAPSDRAFT_20619	hypothetical protein		phytax.match.26448094.1			PF00400.25	WD domain, G-beta repeat					chlo	extr	2.20977e+17
jgi|Thaps3|20626|estExt_fgenesh1_	1529_1170_904_F3!AR1_G31013_23nts_3	CDS	0	2214	1477	1500	20626	-35.6	2e-06	20626	2079	jgi_20626_1396.m000892-Thaps3			tps:THAPSDRAFT_20626	hypothetical protein		phytax.match.26454211.1			PF02037.20	SAP domain	GO:0003676				chlo	extr	2.20977e+17
jgi|Thaps3|20627|estExt_fgenesh1_	1529_1170_904_F3!AR1_G31013_23nts_3	CDS	0	3762	3087	3111	20627	-25.4	0.000558	20627	2080	jgi_20627_1396.m000221-Thaps3	sp|Q09475|YP93_CAEEL	Uncharacterized helicase C28H8.3 OS=Caenorhabditis elegans GN=C28H8.3 PE=2 SV=2	tps:THAPSDRAFT_20627	hypothetical protein	CAM_CL_2595	phytax.match.26445823.1			PF00270.22	DEAD/DEAH box helicase	GO:0003676, GO:0005524, GO:0008026				cyto	nucl	2.20978e+17
jgi|Thaps3|20627|estExt_fgenesh1_	1595_1216_233_F3!AR1_G31013_22nts_2	CDS	0	3762	2974	2996	20627	-27.5	0.000125	20627	2080	jgi_20627_1396.m000221-Thaps3	sp|Q09475|YP93_CAEEL	Uncharacterized helicase C28H8.3 OS=Caenorhabditis elegans GN=C28H8.3 PE=2 SV=2	tps:THAPSDRAFT_20627	hypothetical protein	CAM_CL_2595	phytax.match.26445823.1			PF00270.22	DEAD/DEAH box helicase	GO:0003676, GO:0005524, GO:0008026				cyto	nucl	2.20978e+17
jgi|Thaps3|20644|estExt_fgenesh1_	1374_1433_1030_F3!AR1_G31013_22nts_13	CDS	0	2571	2200	2225	20644	-30.2	3.7e-05	20644	2091	jgi_20644_1396.m000056-Thaps3			tps:THAPSDRAFT_20644	hypothetical protein											nucl	mito	2.20977e+17
jgi|Thaps3|20653|estExt_fgenesh1_	929_478_777_F3!AR2_G00032_23nts_1	3UTR	0	2733	3092	3114	20653	-30.5	2.5e-05	20653	2097	jgi_20653_1396.m001012-Thaps3	sp|Q9H0K6|PUS7L_HUMAN	Pseudouridylate synthase 7 homolog-like protein OS=Homo sapiens GN=PUS7L PE=1 SV=1	tps:THAPSDRAFT_20653	hypothetical protein	CAM_CL_1776	phytax.match.26444419.1			PF01142.11	tRNA pseudouridine synthase D (TruD)	GO:0001522, GO:0003723, GO:0009451, GO:0009982	TIGR00094	tRNA pseudouridine synthase, TruD family		nucl	nucl	2.20977e+17
jgi|Thaps3|20659|estExt_fgenesh1_	1529_1170_904_F3!AR1_G31013_23nts_3	CDS	0	1230	797	831	20659	-29.6	0.000122	20659	2101	jgi_20659_1396.m000332-Thaps3			tps:THAPSDRAFT_20659	hypothetical protein		phytax.match.26438542.1									nucl	nucl	2.20977e+17
jgi|Thaps3|20661|estExt_fgenesh1_	1374_1433_1030_F3!AR1_G31013_22nts_13	CDS	0	2835	76	105	20661	-29.2	9.3e-05	20661	2103	jgi_20661_1396.m000906-Thaps3			tps:THAPSDRAFT_20661	hypothetical protein											nucl	nucl	2.20977e+17
jgi|Thaps3|20666|estExt_fgenesh1_	1431_1377_1517_F3!AR1_G31013_23nts_3	CDS	0	7716	870	899	20666	-22.2	0.004767	20666	2108	jgi_20666_1396.m000538-Thaps3	sp|O60447|EVI5_HUMAN	Ecotropic viral integration site 5 protein homolog OS=Homo sapiens GN=EVI5 PE=1 SV=2	tps:THAPSDRAFT_20666	hypothetical protein	CAM_CL_2578	phytax.match.26448844.1			PF00566.11	TBC domain	GO:0005097, GO:0005622, GO:0032313				nucl	nucl	2.20978e+17
jgi|Thaps3|20673|estExt_fgenesh1_	1529_1170_904_F3!AR1_G31013_23nts_3	CDS	0	2721	2511	2529	20673	-29.8	2.2e-05	20673	2112	jgi_20673_1396.m000119-Thaps3	sp|Q07283|TRHY_HUMAN	Trichohyalin OS=Homo sapiens GN=TCHH PE=1 SV=2	tps:THAPSDRAFT_20673	hypothetical protein	CAM_CL_150	phytax.match.26445046.1									nucl	cyto_nucl	2.20978e+17
jgi|Thaps3|20674|estExt_fgenesh1_	1499_1964_1108_F3!AR1_G31013_20nts_1	CDS	0	1698	1320	1337	20674	-29.9	1.2e-05	20674	2113	jgi_20674_1396.m000187-Thaps3	sp|Q3B7M6|NEDD1_BOVIN	Protein NEDD1 OS=Bos taurus GN=NEDD1 PE=2 SV=1	tps:THAPSDRAFT_20674	hypothetical protein		phytax.match.26439585.1									nucl	extr	2.20978e+17
jgi|Thaps3|20681|estExt_fgenesh1_	1431_1377_1517_F3!AR1_G31013_23nts_3	CDS	0	6309	2502	2523	20681	-22.1	0.002762	20681	2117	jgi_20681_1396.m000224-Thaps3			tps:THAPSDRAFT_20681	hypothetical protein; K13138 integrator complex subunit 1		phytax.match.26455843.1			PF12432.1	Protein of unknown function (DUF3677)					nucl	cyto	2.20977e+17
jgi|Thaps3|20682|estExt_fgenesh1_	921_306_230_F3!AR2_G31013_21nts_451	CDS	0	3534	1369	1389	20682	-28.7	4.3e-05	20682	2118	jgi_20682_1396.m000747-Thaps3			tps:THAPSDRAFT_20682	hypothetical protein		phytax.match.26456145.1									nucl	extr	2.20978e+17
jgi|Thaps3|20683|estExt_fgenesh1_	1053_1515_1221_F3!AR2_G31013_23nts_1	CDS	0	1140	12	38	20683	-23.6	0.001799	20683	2119	jgi_20683_1396.m000260-Thaps3			tps:THAPSDRAFT_20683	hypothetical protein		phytax.match.26450657.1			PF00583.17	Acetyltransferase (GNAT) family					chlo	extr	2.20977e+17
jgi|Thaps3|20714|estExt_fgenesh1_	1172_810_1068_F3!AR2_G31013_23nts_4	CDS	33	1743	1062	1079	20714	-29.4	2.4e-05	20714	2136	jgi_20714_1396.m000845-Thaps3	sp|Q6AX23|QSOX2_XENLA	Sulfhydryl oxidase 2 OS=Xenopus laevis GN=qsox2 PE=2 SV=1	tps:THAPSDRAFT_20714	hypothetical protein	CAM_CL_3000	phytax.match.26450000.1			PF04777.6	Erv1 / Alr family	GO:0016972, GO:0055114	TIGR01126	protein disulfide-isomerase domain	GO:0003756, GO:0006457	nucl	nucl	2.20978e+17
jgi|Thaps3|20715|estExt_fgenesh1_	1053_1515_1221_F3!AR2_G31013_23nts_1	3UTR	0	1488	1553	1581	20715	-25.3	0.000817	20715	2137	jgi_20715_1396.m000903-Thaps3	sp|Q8BND5|QSOX1_MOUSE	Sulfhydryl oxidase 1 OS=Mus musculus GN=Qsox1 PE=2 SV=1	tps:THAPSDRAFT_20715	hypothetical protein		phytax.match.26444825.1			PF04777.6	Erv1 / Alr family	GO:0016972, GO:0055114				nucl	nucl	2.20978e+17
jgi|Thaps3|20742|estExt_fgenesh1_	1476_61_668_F3!AR1_G00032_23nts_2	CDS	114	2076	1729	1760	20742	-28.1	0.000226	20742	2152	jgi_20742_1396.m000473-Thaps3			tps:THAPSDRAFT_20742	hypothetical protein		phytax.match.26439139.1									nucl	cyto	2.20977e+17
jgi|Thaps3|20751|estExt_fgenesh1_	1508_336_693_F3!AR1_G00032_24nts_2	CDS	99	3531	2992	3014	20751	-30.6	2.7e-05	20751	2159	jgi_20751_1396.m000061-Thaps3	sp|Q8VIG3|RSPH1_MOUSE	Radial spoke head 1 homolog OS=Mus musculus GN=Rsph1 PE=1 SV=2	tps:THAPSDRAFT_20751	hypothetical protein	CAM_CL_7137	phytax.match.26450274.1									nucl	nucl	2.20977e+17
jgi|Thaps3|20778|estExt_fgenesh1_	1072_1906_853_F3!AR2_G31013_22nts_1	CDS	0	2142	473	499	20778	-32.3	1.3e-05	20778	2172	jgi_20778_1396.m000372-Thaps3			tps:THAPSDRAFT_20778	hypothetical protein					PF02135.9	TAZ zinc finger	GO:0003712, GO:0004402, GO:0005634, GO:0006355, GO:0008270				nucl	nucl	2.20977e+17
jgi|Thaps3|20784|estExt_fgenesh1_	1599_1566_1907_F3!AR1_G31013_20nts_2	CDS	174	3078	2137	2163	20784	-21.5	0.004423	20784	2175	jgi_20784_1396.m000815-Thaps3	sp|Q9LSL9|PP445_ARATH	Pentatricopeptide repeat-containing protein At5g65560 OS=Arabidopsis thaliana GN=At5g65560 PE=2 SV=1	tps:THAPSDRAFT_20784	hypothetical protein		phytax.match.26439740.1			PF01535.13	PPR repeat		TIGR00756	pentatricopeptide repeat domain		chlo	mito	2.20978e+17
jgi|Thaps3|20808|estExt_fgenesh1_	1233_1805_1228_F3!AR2_G00032_22nts_1	CDS	0	3207	2936	2963	20808	-25.2	0.000727	20808	2191	jgi_20808_1396.m000926-Thaps3	sp|Q0VF96|CGNL1_HUMAN	Cingulin-like protein 1 OS=Homo sapiens GN=CGNL1 PE=1 SV=1	tps:THAPSDRAFT_20808	hypothetical protein	CAM_CL_11020138	phytax.match.26459934.1									nucl	nucl	2.20978e+17
jgi|Thaps3|20819|estExt_fgenesh1_	1233_1805_1228_F3!AR2_G00032_22nts_1	CDS	0	672	634	656	20819	-23.9	0.000984	20819	2198	jgi_20819_1396.m000499-Thaps3			tps:THAPSDRAFT_20819	hypothetical protein		phytax.match.26453076.1									chlo	cyto_nucl	2.20978e+17
jgi|Thaps3|20828|estExt_fgenesh1_	1595_1216_233_F3!AR1_G31013_22nts_2	CDS	0	3936	2063	2087	20828	-26.5	0.000271	20828	2205	jgi_20828_1396.m000323-Thaps3			tps:THAPSDRAFT_20828	hypothetical protein		phytax.match.26448461.1									cyto	nucl	2.20978e+17
jgi|Thaps3|20838|estExt_fgenesh1_	1345_1590_717_F3!AR1_G00032_21nts_1	CDS	0	2721	2266	2292	20838	-26.3	0.000326	20838	2213	jgi_20838_1396.m000543-Thaps3			tps:THAPSDRAFT_20838	hypothetical protein											plas	plas	2.20978e+17
jgi|Thaps3|20864|estExt_fgenesh1_	1599_1566_1907_F3!AR1_G31013_20nts_2	CDS	0	4035	669	689	20864	-23.7	0.000726	20864	2223	jgi_20864_1396.m000740-Thaps3			tps:THAPSDRAFT_20864	hypothetical protein		phytax.match.26455935.1									nucl	nucl	2.20978e+17
jgi|Thaps3|20865|estExt_fgenesh1_	1408_1985_285_F3!AR1_G31013_23nts_2	CDS	0	9399	8038	8063	20865	-22.9	0.002461	20865	2224	jgi_20865_1396.m000236-Thaps3	sp|Q54LB8|VP13A_DICDI	Putative vacuolar protein sorting-associated protein 13A OS=Dictyostelium discoideum GN=vps13A PE=2 SV=1	tps:THAPSDRAFT_20865	hypothetical protein	CAM_CL_1909	phytax.match.26440923.1			PF06650.5	Protein of unknown function (DUF1162)	GO:0008104				nucl	cyto	2.20978e+17
jgi|Thaps3|20870|estExt_fgenesh1_	1381_423_1947_F3!AR1_G31013_20nts_12	CDS	0	3531	1489	1508	20870	-22.1	0.001681	20870	2229	jgi_20870_1396.m000834-Thaps3			tps:THAPSDRAFT_20870	hypothetical protein		phytax.match.26440576.1									nucl	plas	2.20978e+17
jgi|Thaps3|20880|estExt_fgenesh1_	1595_1216_233_F3!AR1_G31013_22nts_2	CDS	0	1998	786	808	20880	-23.4	0.001311	20880	2236	jgi_20880_1396.m000378-Thaps3			tps:THAPSDRAFT_20880	hypothetical protein	CAM_CL_4060	phytax.match.26440176.1			PF09423.3	PhoD-like phosphatase					plas	plas	2.20978e+17
jgi|Thaps3|20906|estExt_fgenesh1_	921_306_230_F3!AR2_G31013_21nts_451	CDS	0	858	145	168	20906	-19.6	0.011454	20906	2251	jgi_20906_1396.m000025-Thaps3			tps:THAPSDRAFT_20906	hypothetical protein	CAM_CL_5931	phytax.match.26457963.1									nucl	nucl	2.20978e+17
jgi|Thaps3|20911|estExt_fgenesh1_	906_1399_882_F3!AR2_G31013_20nts_1	CDS	0	3819	2134	2150	20911	-21.2	0.00202	20911	2254	jgi_20911_1396.m000139-Thaps3	sp|Q5B3I8|RNA14_EMENI	mRNA 3'-end-processing protein rna14 OS=Emericella nidulans GN=rna14 PE=3 SV=1	tps:THAPSDRAFT_20911	hypothetical protein	CAM_CL_2741	phytax.match.26459200.1			PF05843.7	Suppressor of forked protein (Suf)	GO:0005634, GO:0006397				nucl	nucl	2.20978e+17
jgi|Thaps3|20922|estExt_fgenesh1_	1595_1216_233_F3!AR1_G31013_22nts_2	CDS	0	3438	2287	2309	20922	-25.9	0.000313	20922	2261	jgi_20922_1396.m000152-Thaps3			tps:THAPSDRAFT_20922	hypothetical protein		phytax.match.26459495.1			PF07393.4	Exocyst complex component Sec10	GO:0005737, GO:0006887, GO:0048278				chlo	nucl	2.20978e+17
jgi|Thaps3|20931|estExt_fgenesh1_	929_478_777_F3!AR2_G00032_23nts_1	CDS	0	1893	1622	1645	20931	-25.7	0.00043	20931	2268	jgi_20931_1396.m000794-Thaps3			tps:THAPSDRAFT_20931	hypothetical protein		phytax.match.26457980.1									vacu	extr	2.20978e+17
jgi|Thaps3|20959|estExt_fgenesh1_	929_478_777_F3!AR2_G00032_23nts_1	CDS	0	2724	2351	2371	20959	-30.7	1.7e-05	20959	2282	jgi_20959_1396.m000842-Thaps3			tps:THAPSDRAFT_20959	hypothetical protein											plas	plas	2.20978e+17
jgi|Thaps3|20972|estExt_fgenesh1_	1072_1906_853_F3!AR2_G31013_22nts_1	CDS	0	930	615	645	20972	-28.6	0.000141	20972	2292	jgi_20972_1396.m001058-Thaps3			tps:THAPSDRAFT_20972	hypothetical protein	CAM_CL_13127094	phytax.match.26447141.1									nucl	nucl	2.20978e+17
jgi|Thaps3|20984|estExt_fgenesh1_	1381_423_1947_F3!AR1_G31013_20nts_12	CDS	69	3603	392	415	20984	-16.3	0.068639	20984	2301	jgi_20984_1396.m001032-Thaps3			tps:THAPSDRAFT_20984	hypothetical protein											nucl	nucl	2.20978e+17
jgi|Thaps3|20996|estExt_fgenesh1_	1529_1170_904_F3!AR1_G31013_23nts_3	CDS	0	2106	109	134	20996	-27.7	0.000169	20996	2310	jgi_20996_1396.m000247-Thaps3			tps:THAPSDRAFT_20996	hypothetical protein		phytax.match.26450083.1									nucl	nucl	2.20978e+17
jgi|Thaps3|20998|estExt_fgenesh1_	1518_886_1823_F3!AR1_G31013_20nts_1	CDS	0	1731	414	433	20998	-25.3	0.00025	20998	2312	jgi_20998_1396.m000915-Thaps3	sp|Q6GQ73|HOOK3_XENLA	Protein Hook homolog 3 OS=Xenopus laevis GN=hook3 PE=2 SV=1	tps:THAPSDRAFT_20998	microtubule-associated protein	CAM_CL_2801	phytax.match.26459981.1			PF05622.5	HOOK protein	GO:0000226, GO:0005737, GO:0008017				chlo	cyto	2.20978e+17
jgi|Thaps3|21016|estExt_fgenesh1_	1180_1482_783_F3!AR2_G31013_21nts_2	CDS	0	2835	2344	2365	21016	-27.3	0.000111	21016	2321	jgi_21016_1396.m000734-Thaps3			tps:THAPSDRAFT_21016	hypothetical protein					PF06677.5	Sjogren's syndrome/scleroderma autoantigen 1 (Autoantigen p27)					nucl	cyto_nucl	2.20978e+17
jgi|Thaps3|21021|estExt_fgenesh1_	906_1399_882_F3!AR2_G31013_20nts_1	CDS	0	1944	640	660	21021	-26.7	0.000123	21021	2323	jgi_21021_1396.m000718-Thaps3			tps:THAPSDRAFT_21021	hypothetical protein		phytax.match.26440009.1									E.R.	cyto	2.20978e+17
jgi|Thaps3|21022|estExt_fgenesh1_	1233_1805_1228_F3!AR2_G00032_22nts_1	3UTR	0	999	1186	1205	21022	-26.7	0.000139	21022	2324	jgi_21022_1396.m000054-Thaps3			tps:THAPSDRAFT_21022	hypothetical protein		phytax.match.26450705.1									cyto	cyto	2.20978e+17
jgi|Thaps3|21027|estExt_fgenesh1_	1393_802_253_F3!AR1_G31013_21nts_2	CDS	0	5001	856	881	21027	-24.8	0.000698	21027	2327	jgi_21027_1396.m000873-Thaps3			tps:THAPSDRAFT_21027	hypothetical protein		phytax.match.26453903.1									nucl	nucl	2.20978e+17
jgi|Thaps3|21042|estExt_fgenesh1_	1518_886_1823_F3!AR1_G31013_20nts_1	CDS	0	1416	651	671	21042	-28.7	3.8e-05	21042	2331	jgi_21042_1396.m000953-Thaps3			tps:THAPSDRAFT_21042	hypothetical protein		phytax.match.26442318.1									chlo	mito	2.20978e+17
jgi|Thaps3|21066|estExt_fgenesh1_	918_1375_288_F3!AR2_G31013_21nts_7	CDS	0	2001	1213	1233	21066	-19.6	0.008961	21066	2343	jgi_21066_1396.m001025-Thaps3			tps:THAPSDRAFT_21066	hypothetical protein		phytax.match.26458791.1									cyto	nucl	2.20978e+17
jgi|Thaps3|21078|estExt_fgenesh1_	1345_1590_717_F3!AR1_G00032_21nts_1	CDS	0	2598	179	204	21078	-23.5	0.001457	21078	2351	jgi_21078_1396.m000037-Thaps3	sp|Q5UQW4|YL373_MIMIV	Uncharacterized glycosyltransferase L373 OS=Acanthamoeba polyphaga mimivirus GN=MIMI_L373 PE=3 SV=1	tps:THAPSDRAFT_21078	hypothetical protein	CAM_CL_7442	phytax.match.26446661.1									cyto	cyto_plas	2.20978e+17
jgi|Thaps3|21082|estExt_fgenesh1_	1072_1906_853_F3!AR2_G31013_22nts_1	CDS	0	2490	2003	2030	21082	-21.4	0.006	21082	2355	jgi_21082_1396.m000203-Thaps3	sp|B0WMG3|NO66_CULQU	Lysine-specific demethylase NO66 OS=Culex quinquefasciatus GN=CPIJ008401 PE=3 SV=1	tps:THAPSDRAFT_21082	hypothetical protein	CAM_CL_3888	phytax.match.26452209.1			PF08007.5	Cupin superfamily protein					cyto	nucl	2.20978e+17
jgi|Thaps3|21088|estExt_fgenesh1_	1595_1216_233_F3!AR1_G31013_22nts_2	CDS	0	2373	1291	1315	21088	-20.8	0.006802	21088	2359	jgi_21088_1396.m000264-Thaps3			tps:THAPSDRAFT_21088	hypothetical protein	CAM_CL_11156577	phytax.match.26446616.1			PF03457.7	Helicase associated domain					nucl	nucl	2.20978e+17
jgi|Thaps3|21092|estExt_fgenesh1_	921_306_230_F3!AR2_G31013_21nts_451	CDS	0	2817	2706	2732	21092	-24.8	0.000759	21092	2362	jgi_21092_1397.m000468-Thaps3			tps:THAPSDRAFT_21092	hypothetical protein		phytax.match.26458814.1									plas	plas	2.20968e+35
jgi|Thaps3|21094|estExt_fgenesh1_	1599_1566_1907_F3!AR1_G31013_20nts_2	CDS	0	744	591	615	21094	-28.8	5.7e-05	21094	2363	jgi_21094_1397.m000001-Thaps3			tps:THAPSDRAFT_21094	hypothetical protein											nucl	mito	2.20976e+17
jgi|Thaps3|21102|estExt_fgenesh1_	1180_1482_783_F3!AR2_G31013_21nts_2	CDS	21	1965	555	579	21102	-27.2	0.000163	21102	2365	jgi_21102_1397.m000145-Thaps3			tps:THAPSDRAFT_21102	hypothetical protein		phytax.match.26446945.1									chlo	nucl	2.20976e+17
jgi|Thaps3|21114|estExt_fgenesh1_	1529_1170_904_F3!AR1_G31013_23nts_3	CDS	0	5262	1371	1395	21114	-26.8	0.000254	21114	2371	jgi_21114_1397.m000041-Thaps3	sp|Q68F38|VAC14_XENLA	Protein VAC14 homolog OS=Xenopus laevis GN=vac14 PE=2 SV=1	tps:THAPSDRAFT_21114	hypothetical protein	CAM_CL_2869	phytax.match.26459930.1			PF11916.1	Domain of unknown function (DUF3434)					plas	plas	2.20976e+17
jgi|Thaps3|21124|estExt_fgenesh1_	1599_1566_1907_F3!AR1_G31013_20nts_2	CDS	0	6339	683	698	21124	-25.2	0.000148	21124	2375	jgi_21124_1397.m000440-Thaps3			tps:THAPSDRAFT_21124	hypothetical protein		phytax.match.26452927.1									nucl	cyto	2.20977e+17
jgi|Thaps3|21130|estExt_fgenesh1_	918_1375_288_F3!AR2_G31013_21nts_7	CDS	0	2706	1914	1939	21130	-26	0.000354	21130	2378	jgi_21130_1397.m001002-Thaps3	sp|Q12504|RKM4_YEAST	Ribosomal N-lysine methyltransferase 4 OS=Saccharomyces cerevisiae GN=RKM4 PE=1 SV=1	tps:THAPSDRAFT_21130	hypothetical protein		phytax.match.26444950.1			PF00856.21	SET domain					chlo	pero	2.20976e+17
jgi|Thaps3|21140|estExt_fgenesh1_	1442_152_704_F3!AR1_G31013_22nts_6	CDS	0	957	658	681	21140	-32.4	9e-06	21140	2385	jgi_21140_1397.m000864-Thaps3	sp|Q8VEM1|GOLI_MOUSE	Goliath homolog OS=Mus musculus GN=Rnf130 PE=2 SV=1	tps:THAPSDRAFT_21140	hypothetical protein	CAM_CL_1734	phytax.match.26440431.1									nucl	plas	2.20977e+17
jgi|Thaps3|21143|estExt_fgenesh1_	1381_423_1947_F3!AR1_G31013_20nts_12	3UTR	0	1635	1638	1662	21143	-16.3	0.072861	21143	2387	jgi_21143_1397.m000793-Thaps3			tps:THAPSDRAFT_21143	hypothetical protein		phytax.match.26446153.1									nucl	nucl	2.20976e+17
jgi|Thaps3|21175|estExt_fgenesh1_	1431_1377_1517_F3!AR1_G31013_23nts_3	CDS	0	1989	796	818	21175	-26	0.000328	21175	2404	jgi_21175_1397.m000911-Thaps3	sp|Q556J0|TKT_DICDI	Transketolase OS=Dictyostelium discoideum GN=tkt-1 PE=1 SV=1	tps:THAPSDRAFT_21175	TKT2; transketolase (EC:2.2.1.1); K00615 transketolase [EC:2.2.1.1]	CAM_CL_1418	phytax.match.26450595.1	ko00030	Pentose phosphate pathway	PF00456.14	Transketolase, thiamine diphosphate binding domain		TIGR00232	transketolase	GO:0004802, GO:0005737, GO:0006098	cysk	cyto	2.20976e+17
jgi|Thaps3|21177|estExt_fgenesh1_	906_1399_882_F3!AR2_G31013_20nts_1	3UTR	0	1170	1301	1325	21177	-21.4	0.004028	21177	2406	jgi_21177_1397.m000597-Thaps3	sp|Q8BMF4|ODP2_MOUSE	Dihydrolipoyllysine-residue acetyltransferase component of pyruvate dehydrogenase complex, mitochondrial OS=Mus musculus GN=Dlat PE=1 SV=2	tps:THAPSDRAFT_21177	LAT1_2; dihydrolipoamide s-acetyltransferase (EC:2.3.1.12)	CAM_CL_1069	phytax.match.26453027.1			PF00364.15	Biotin-requiring enzyme		TIGR01349	pyruvate dehydrogenase complex dihydrolipoamide acetyltransferase	GO:0004738, GO:0004742, GO:0006086, GO:0045254	chlo	mito	2.20976e+17
jgi|Thaps3|21194|estExt_fgenesh1_	1394_1396_402_F3!AR1_G31013_23nts_3	CDS	0	837	532	556	21194	-22.2	0.003368	21194	2413	jgi_21194_1397.m000195-Thaps3			tps:THAPSDRAFT_21194	hypothetical protein											E.R.	plas	2.20976e+17
jgi|Thaps3|21203|estExt_fgenesh1_	1476_61_668_F3!AR1_G00032_23nts_2	CDS	0	3267	2184	2214	21203	-29.6	9e-05	21203	2419	jgi_21203_1397.m000490-Thaps3			tps:THAPSDRAFT_21203	hypothetical protein		phytax.match.26455542.1									plas	plas	2.20976e+17
jgi|Thaps3|21203|estExt_fgenesh1_	1053_1515_1221_F3!AR2_G31013_23nts_1	CDS	0	3267	2000	2033	21203	-26.6	0.000567	21203	2419	jgi_21203_1397.m000490-Thaps3			tps:THAPSDRAFT_21203	hypothetical protein		phytax.match.26455542.1									plas	plas	2.20976e+17
jgi|Thaps3|21213|estExt_fgenesh1_	1442_152_704_F3!AR1_G31013_22nts_6	CDS	0	1023	587	606	21213	-24.1	0.000639	21213	2424	jgi_21213_1397.m000620-Thaps3			tps:THAPSDRAFT_21213	hypothetical protein		phytax.match.26445548.1									extr	extr	2.20976e+17
jgi|Thaps3|21238|estExt_fgenesh1_	1177_1978_318_F3!AR2_G00032_20nts_2	CDS	0	1404	55	74	21238	-26.4	0.00013	21238	2437	jgi_21238_1397.m000621-Thaps3	sp|P30839|AL3A2_RAT	Fatty aldehyde dehydrogenase OS=Rattus norvegicus GN=Aldh3a2 PE=1 SV=1	tps:THAPSDRAFT_21238	ALD3; aldehyde dehydrogenase (EC:1.2.1.3)	CAM_CL_530	phytax.match.26444529.1			PF00171.15	Aldehyde dehydrogenase family	GO:0008152, GO:0016491, GO:0055114	TIGR01804	betaine aldehyde dehydrogenase	GO:0006578, GO:0008802	mito	cyto	2.20976e+17
jgi|Thaps3|21247|estExt_fgenesh1_	921_306_230_F3!AR2_G31013_21nts_451	CDS	0	1290	465	495	21247	-27.3	0.000258	21247	2442	jgi_21247_1397.m000100-Thaps3			tps:THAPSDRAFT_21247	hypothetical protein		phytax.match.26449328.1									nucl	nucl	2.20977e+17
jgi|Thaps3|21248|estExt_fgenesh1_	1518_886_1823_F3!AR1_G31013_20nts_1	CDS	0	3354	1704	1727	21248	-21.4	0.003714	21248	2443	jgi_21248_1397.m000030-Thaps3	sp|O74738|YH9D_SCHPO	SET domain-containing protein C1709.13c OS=Schizosaccharomyces pombe GN=SPBC1709.13c PE=2 SV=1	tps:THAPSDRAFT_21248	hypothetical protein		phytax.match.26456277.1									plas	plas	2.20976e+17
jgi|Thaps3|21248|estExt_fgenesh1_	1172_810_1068_F3!AR2_G31013_23nts_4	CDS	0	3354	612	637	21248	-31.4	2.1e-05	21248	2443	jgi_21248_1397.m000030-Thaps3	sp|O74738|YH9D_SCHPO	SET domain-containing protein C1709.13c OS=Schizosaccharomyces pombe GN=SPBC1709.13c PE=2 SV=1	tps:THAPSDRAFT_21248	hypothetical protein		phytax.match.26456277.1									plas	plas	2.20976e+17
jgi|Thaps3|21248|estExt_fgenesh1_	1499_1964_1108_F3!AR1_G31013_20nts_1	CDS	0	3354	2662	2678	21248	-27.2	5.1e-05	21248	2443	jgi_21248_1397.m000030-Thaps3	sp|O74738|YH9D_SCHPO	SET domain-containing protein C1709.13c OS=Schizosaccharomyces pombe GN=SPBC1709.13c PE=2 SV=1	tps:THAPSDRAFT_21248	hypothetical protein		phytax.match.26456277.1									plas	plas	2.20976e+17
jgi|Thaps3|21250|estExt_fgenesh1_	1508_336_693_F3!AR1_G00032_24nts_2	CDS	0	639	33	57	21250	-26.1	0.000415	21250	2446	jgi_21250_1397.m000290-Thaps3			tps:THAPSDRAFT_21250	hypothetical protein		phytax.match.26459569.1									chlo	plas	2.20976e+17
jgi|Thaps3|21260|estExt_fgenesh1_	1529_1170_904_F3!AR1_G31013_23nts_3	CDS	0	3594	2903	2934	21260	-33	1.6e-05	21260	2452	jgi_21260_1397.m000225-Thaps3			tps:THAPSDRAFT_21260	hypothetical protein		phytax.match.26452898.1									chlo	cyto_nucl	2.20976e+17
jgi|Thaps3|21282|estExt_fgenesh1_	1053_1515_1221_F3!AR2_G31013_23nts_1	CDS	0	4470	1318	1347	21282	-22.1	0.005034	21282	2465	jgi_21282_1397.m000071-Thaps3	sp|O13878|UTP17_SCHPO	U3 small nucleolar RNA-associated protein 17 OS=Schizosaccharomyces pombe GN=utp17 PE=2 SV=2	tps:THAPSDRAFT_21282	hypothetical protein	CAM_CL_7982	phytax.match.26454942.1			PF10615.2	Protein of unknown function (DUF2470)					nucl	nucl	2.20976e+17
jgi|Thaps3|21295|estExt_fgenesh1_	1518_886_1823_F3!AR1_G31013_20nts_1	CDS	0	483	290	314	21295	-21.1	0.004784	21295	2473	jgi_21295_1397.m000742-Thaps3			tps:THAPSDRAFT_21295	hypothetical protein	CAM_CL_11592	phytax.match.26459578.1									chlo	mito	2.20977e+17
jgi|Thaps3|21305|estExt_fgenesh1_	1180_1482_783_F3!AR2_G31013_21nts_2	CDS	0	1761	507	531	21305	-31.4	1.5e-05	21305	2478	jgi_21305_1397.m000149-Thaps3	sp|Q7ZY78|WDR4_XENLA	tRNA (guanine-N(7)-)-methyltransferase subunit WDR4 OS=Xenopus laevis GN=wdr4 PE=2 SV=2	tps:THAPSDRAFT_21305	hypothetical protein	CAM_CL_11047619	phytax.match.26451399.1									chlo	nucl	2.20977e+17
jgi|Thaps3|21334|estExt_fgenesh1_	1567_164_827_F3!AR1_G31013_24nts_1	CDS	915	5535	4522	4542	21334	-27.9	9.8e-05	21334	2497	jgi_21334_1397.m000186-Thaps3			tps:THAPSDRAFT_21334	hypothetical protein		phytax.match.26451493.1									cysk	plas	2.20976e+17
jgi|Thaps3|21334|estExt_fgenesh1_	1394_1396_402_F3!AR1_G31013_23nts_3	CDS	915	5535	2035	2060	21334	-26.2	0.00039	21334	2497	jgi_21334_1397.m000186-Thaps3			tps:THAPSDRAFT_21334	hypothetical protein		phytax.match.26451493.1									cysk	plas	2.20976e+17
jgi|Thaps3|21344|estExt_fgenesh1_	1381_423_1947_F3!AR1_G31013_20nts_12	CDS	0	2442	1504	1521	21344	-21.5	0.00191	21344	2503	jgi_21344_1397.m000212-Thaps3	sp|Q72GU2|ODBB_THET2	2-oxoisovalerate dehydrogenase subunit beta OS=Thermus thermophilus (strain HB27 / ATCC BAA-163 / DSM 7039) GN=TT_C1756 PE=3 SV=1	tps:THAPSDRAFT_21344	hypothetical protein	CAM_CL_1418	phytax.match.26442066.1			PF02779.17	Transketolase, pyrimidine binding domain		TIGR03181	pyruvate dehydrogenase (acetyl-transferring) E1 component, alpha subunit	GO:0004739, GO:0006086, GO:0045250	chlo	mito	2.20977e+17
jgi|Thaps3|21344|estExt_fgenesh1_	1172_810_1068_F3!AR2_G31013_23nts_4	CDS	0	2442	1790	1815	21344	-25.3	0.000644	21344	2503	jgi_21344_1397.m000212-Thaps3	sp|Q72GU2|ODBB_THET2	2-oxoisovalerate dehydrogenase subunit beta OS=Thermus thermophilus (strain HB27 / ATCC BAA-163 / DSM 7039) GN=TT_C1756 PE=3 SV=1	tps:THAPSDRAFT_21344	hypothetical protein	CAM_CL_1418	phytax.match.26442066.1			PF02779.17	Transketolase, pyrimidine binding domain		TIGR03181	pyruvate dehydrogenase (acetyl-transferring) E1 component, alpha subunit	GO:0004739, GO:0006086, GO:0045250	chlo	mito	2.20977e+17
jgi|Thaps3|21371|estExt_fgenesh1_	929_478_777_F3!AR2_G00032_23nts_1	CDS	0	2910	1897	1930	21371	-26.8	0.00051	21371	2516	jgi_21371_1397.m000018-Thaps3	sp|B0K9I5|SPEE_THEP3	Spermidine synthase OS=Thermoanaerobacter pseudethanolicus (strain ATCC 33223 / 39E) GN=speE PE=3 SV=1	tps:THAPSDRAFT_21371	spermidine synthase (EC:2.5.1.16)	CAM_CL_1414	phytax.match.26455542.1			PF01564.10	Spermine/spermidine synthase	GO:0003824	TIGR00417	spermidine synthase	GO:0004766, GO:0008295	chlo	extr	2.20977e+17
jgi|Thaps3|21375|estExt_fgenesh1_	906_1399_882_F3!AR2_G31013_20nts_1	CDS	240	5256	4846	4867	21375	-27.4	9.2e-05	21375	2518	jgi_21375_1397.m000754-Thaps3			tps:THAPSDRAFT_21375	hypothetical protein	CAM_CL_11156577	phytax.match.26459242.1			PF03457.7	Helicase associated domain					nucl	nucl	2.20977e+17
jgi|Thaps3|21410|estExt_fgenesh1_	1180_1482_783_F3!AR2_G31013_21nts_2	CDS	0	3909	3021	3050	21410	-25.7	0.000579	21410	2536	jgi_21410_1397.m000450-Thaps3			tps:THAPSDRAFT_21410	hypothetical protein		phytax.match.26450491.1									plas	plas	2.20977e+17
jgi|Thaps3|21420|estExt_fgenesh1_	1408_1985_285_F3!AR1_G31013_23nts_2	CDS	0	2925	277	313	21420	-20.6	0.01612	21420	2543	jgi_21420_1397.m000410-Thaps3	sp|Q16ZN9|COG3_AEDAE	Conserved oligomeric Golgi complex subunit 3 OS=Aedes aegypti GN=Cog3 PE=3 SV=1	tps:THAPSDRAFT_21420	hypothetical protein	CAM_CL_2543	phytax.match.26458824.1									chlo	mito	2.20977e+17
jgi|Thaps3|21421|estExt_fgenesh1_	1595_1216_233_F3!AR1_G31013_22nts_2	CDS	0	657	302	325	21421	-20.4	0.007908	21421	2544	jgi_21421_1397.m000148-Thaps3			tps:THAPSDRAFT_21421	hypothetical protein		phytax.match.26452286.1			PF01613.11	Flavin reductase like domain					chlo	extr	2.20977e+17
jgi|Thaps3|21422|estExt_fgenesh1_	1427_942_1564_F3!AR1_G31013_20nts_7	CDS	0	876	576	600	21422	-32.2	8e-06	21422	2545	jgi_21422_1397.m000737-Thaps3			tps:THAPSDRAFT_21422	hypothetical protein											cyto	cyto_nucl	2.20977e+17
jgi|Thaps3|21425|estExt_fgenesh1_	1442_152_704_F3!AR1_G31013_22nts_6	CDS	0	3570	1162	1190	21425	-22.4	0.003686	21425	2546	jgi_21425_1397.m000564-Thaps3			tps:THAPSDRAFT_21425	hypothetical protein		phytax.match.26454917.1									nucl	nucl	2.20977e+17
jgi|Thaps3|21428|estExt_fgenesh1_	1233_1805_1228_F3!AR2_G00032_22nts_1	CDS	276	2421	1761	1785	21428	-22	0.003455	21428	2547	jgi_21428_1397.m000235-Thaps3			tps:THAPSDRAFT_21428	hypothetical protein											nucl	nucl	2.20977e+17
jgi|Thaps3|21433|estExt_fgenesh1_	1476_61_668_F3!AR1_G00032_23nts_2	CDS	81	2181	563	594	21433	-23.4	0.002807	21433	2551	jgi_21433_1397.m000428-Thaps3			tps:THAPSDRAFT_21433	hypothetical protein											nucl	nucl	2.20977e+17
jgi|Thaps3|21453|estExt_fgenesh1_	1442_152_704_F3!AR1_G31013_22nts_6	CDS	0	582	260	276	21453	-31	7e-06	21453	2562	jgi_21453_1397.m000639-Thaps3			tps:THAPSDRAFT_21453	hypothetical protein											chlo	extr	2.20977e+17
jgi|Thaps3|21488|estExt_fgenesh1_	1599_1566_1907_F3!AR1_G31013_20nts_2	CDS	0	2439	1249	1270	21488	-22.1	0.002065	21488	2578	jgi_21488_1397.m001012-Thaps3			tps:THAPSDRAFT_21488	hypothetical protein											mito	nucl	2.20977e+17
jgi|Thaps3|21504|estExt_fgenesh1_	1008_1638_234_F3!AR2_G00032_24nts_1	CDS	0	1998	921	950	21504	-27.5	0.000291	21504	2583	jgi_21504_1397.m000926-Thaps3			tps:THAPSDRAFT_21504	hypothetical protein		phytax.match.26460103.1									chlo	nucl	2.20977e+17
jgi|Thaps3|21515|estExt_fgenesh1_	1233_1805_1228_F3!AR2_G00032_22nts_1	CDS	0	2010	677	703	21515	-22.7	0.002715	21515	2587	jgi_21515_1397.m000991-Thaps3			tps:THAPSDRAFT_21515	hypothetical protein		phytax.match.26453670.1									nucl	plas	2.20977e+17
jgi|Thaps3|21533|estExt_fgenesh1_	1072_1906_853_F3!AR2_G31013_22nts_1	CDS	0	3288	1847	1867	21533	-34.2	2e-06	21533	2596	jgi_21533_1397.m000462-Thaps3	sp|Q9Y5L0|TNPO3_HUMAN	Transportin-3 OS=Homo sapiens GN=TNPO3 PE=1 SV=3	tps:THAPSDRAFT_21533	hypothetical protein	CAM_CL_2266	phytax.match.26453187.1			PF08389.5	Exportin 1-like protein					nucl	nucl	2.20977e+17
jgi|Thaps3|21548|estExt_fgenesh1_	1374_1433_1030_F3!AR1_G31013_22nts_13	CDS	0	1677	396	423	21548	-26.2	0.000417	21548	2604	jgi_21548_1397.m000126-Thaps3			tps:THAPSDRAFT_21548	hypothetical protein		phytax.match.26441412.1									nucl	nucl	2.20977e+17
jgi|Thaps3|21549|estExt_fgenesh1_	1599_1566_1907_F3!AR1_G31013_20nts_2	CDS	0	2406	1321	1343	21549	-24.9	0.000444	21549	2605	jgi_21549_1397.m000822-Thaps3			tps:THAPSDRAFT_21549	hypothetical protein											nucl	nucl	2.20977e+17
jgi|Thaps3|21552|estExt_fgenesh1_	1393_802_253_F3!AR1_G31013_21nts_2	CDS	0	3318	3019	3037	21552	-27.5	6.7e-05	21552	2607	jgi_21552_1397.m000591-Thaps3			tps:THAPSDRAFT_21552	hypothetical protein		phytax.match.26444299.1									chlo	plas	2.20977e+17
jgi|Thaps3|21552|estExt_fgenesh1_	1394_1396_402_F3!AR1_G31013_23nts_3	CDS	0	3318	329	356	21552	-26.7	0.00035	21552	2607	jgi_21552_1397.m000591-Thaps3			tps:THAPSDRAFT_21552	hypothetical protein		phytax.match.26444299.1									chlo	plas	2.20977e+17
jgi|Thaps3|21552|estExt_fgenesh1_	1172_810_1068_F3!AR2_G31013_23nts_4	CDS	0	3318	2444	2478	21552	-28.3	0.000244	21552	2607	jgi_21552_1397.m000591-Thaps3			tps:THAPSDRAFT_21552	hypothetical protein		phytax.match.26444299.1									chlo	plas	2.20977e+17
jgi|Thaps3|21554|estExt_fgenesh1_	918_1375_288_F3!AR2_G31013_21nts_7	CDS	0	1641	24	56	21554	-24.2	0.001615	21554	2609	jgi_21554_1397.m000390-Thaps3			tps:THAPSDRAFT_21554	hypothetical protein											nucl	cyto	2.20977e+17
jgi|Thaps3|21559|estExt_fgenesh1_	1177_1978_318_F3!AR2_G00032_20nts_2	CDS	0	2700	1350	1365	21559	-28.9	1.5e-05	21559	2612	jgi_21559_1397.m000707-Thaps3			tps:THAPSDRAFT_21559	hypothetical protein		phytax.match.26438319.1									nucl	cyto	2.20977e+17
jgi|Thaps3|21568|estExt_fgenesh1_	921_306_230_F3!AR2_G31013_21nts_451	CDS	0	3132	1077	1096	21568	-28.9	3.4e-05	21568	2614	jgi_21568_1397.m000108-Thaps3			tps:THAPSDRAFT_21568	hypothetical protein		phytax.match.26449177.1									nucl	nucl	2.20977e+17
jgi|Thaps3|21580|estExt_fgenesh1_	1529_1170_904_F3!AR1_G31013_23nts_3	CDS	0	2736	1258	1280	21580	-42.3	0	21580	2617	jgi_21580_1397.m000531-Thaps3	sp|P73177|RN2H_SYNY3	Uncharacterized ribonuclease sll1290 OS=Synechocystis sp. (strain PCC 6803) GN=sll1290 PE=3 SV=1	tps:THAPSDRAFT_21580	hypothetical protein	CAM_CL_410	phytax.match.26452143.1			PF00773.12	RNB domain	GO:0003723, GO:0004540	TIGR00358	VacB and RNase II family 3'-5' exoribonucleases	GO:0006401, GO:0016896	chlo	extr	2.20977e+17
jgi|Thaps3|21581|estExt_fgenesh1_	906_1399_882_F3!AR2_G31013_20nts_1	CDS	0	13515	5589	5607	21581	-27	7.9e-05	21581	2618	jgi_21581_1397.m000199-Thaps3			tps:THAPSDRAFT_21581	hypothetical protein											nucl	plas	2.20977e+17
jgi|Thaps3|21581|estExt_fgenesh1_	1476_61_668_F3!AR1_G00032_23nts_2	CDS	0	13515	3891	3911	21581	-25.2	0.000419	21581	2618	jgi_21581_1397.m000199-Thaps3			tps:THAPSDRAFT_21581	hypothetical protein											nucl	plas	2.20977e+17
jgi|Thaps3|21581|estExt_fgenesh1_	929_478_777_F3!AR2_G00032_23nts_1	CDS	0	13515	13114	13145	21581	-23.7	0.002387	21581	2618	jgi_21581_1397.m000199-Thaps3			tps:THAPSDRAFT_21581	hypothetical protein											nucl	plas	2.20977e+17
jgi|Thaps3|21586|estExt_fgenesh1_	1233_1805_1228_F3!AR2_G00032_22nts_1	CDS	0	3834	1356	1380	21586	-25.1	0.000598	21586	2623	jgi_21586_1398.m000164-Thaps3			tps:THAPSDRAFT_21586	hypothetical protein		phytax.match.26452898.1									chlo	extr_plas	2.20976e+17
jgi|Thaps3|21602|estExt_fgenesh1_	1529_1170_904_F3!AR1_G31013_23nts_3	CDS	0	7281	4410	4440	21602	-30.3	6.2e-05	21602	2637	jgi_21602_1398.m000631-Thaps3	sp|Q12754|RRP12_YEAST	Ribosomal RNA-processing protein 12 OS=Saccharomyces cerevisiae GN=RRP12 PE=1 SV=1	tps:THAPSDRAFT_21602	hypothetical protein	CAM_CL_2143	phytax.match.26450278.1			PF08161.5	NUC173 domain					plas	plas	2.20975e+17
jgi|Thaps3|21603|estExt_fgenesh1_	1442_152_704_F3!AR1_G31013_22nts_6	CDS	0	2235	2212	2234	21603	-27	0.000166	21603	2638	jgi_21603_1398.m000539-Thaps3			tps:THAPSDRAFT_21603	hypothetical protein											nucl	plas	2.20975e+17
jgi|Thaps3|21612|estExt_fgenesh1_	918_1375_288_F3!AR2_G31013_21nts_7	CDS	0	2871	24	43	21612	-27.1	9.7e-05	21612	2645	jgi_21612_1398.m000842-Thaps3	sp|Q981V0|ARLY2_RHILO	Argininosuccinate lyase 2 OS=Rhizobium loti GN=argH2 PE=3 SV=1	tps:THAPSDRAFT_21612	hypothetical protein	CAM_CL_174	phytax.match.26459171.1			PF02655.7	ATP-grasp domain		TIGR00877	phosphoribosylamine--glycine ligase	GO:0004637, GO:0006189, GO:0009152	cyto	cyto	2.20975e+17
jgi|Thaps3|21617|estExt_fgenesh1_	1595_1216_233_F3!AR1_G31013_22nts_2	CDS	0	984	518	537	21617	-22.6	0.00154	21617	2647	jgi_21617_1398.m000811-Thaps3	sp|P27810|KTR1_YEAST	Alpha-1,2 mannosyltransferase KTR1 OS=Saccharomyces cerevisiae GN=KTR1 PE=1 SV=1	tps:THAPSDRAFT_21617	hypothetical protein	CAM_CL_4744	phytax.match.26438024.1			PF01793.9	Glycolipid 2-alpha-mannosyltransferase	GO:0004377, GO:0006486, GO:0016020				cyto	cyto	2.20975e+17
jgi|Thaps3|21622|estExt_fgenesh1_	1374_1433_1030_F3!AR1_G31013_22nts_13	CDS	0	3234	1581	1603	21622	-29.7	3.5e-05	21622	2650	jgi_21622_1398.m000428-Thaps3	sp|P05434|CATR_CHLRE	Caltractin OS=Chlamydomonas reinhardtii PE=1 SV=1	tps:THAPSDRAFT_21622	hypothetical protein	CAM_CL_11017534	phytax.match.26458713.1			PF00571.21	CBS domain					nucl	plas	2.20976e+17
jgi|Thaps3|21636|estExt_fgenesh1_	1518_886_1823_F3!AR1_G31013_20nts_1	CDS	0	1764	1600	1617	21636	-28.4	2.9e-05	21636	2654	jgi_21636_1398.m000616-Thaps3			tps:THAPSDRAFT_21636	hypothetical protein	CAM_CL_5811										E.R.	cyto	2.20976e+17
jgi|Thaps3|21666|estExt_fgenesh1_	1442_152_704_F3!AR1_G31013_22nts_6	CDS	33	1917	610	639	21666	-29.7	7.1e-05	21666	2670	jgi_21666_1398.m000335-Thaps3			tps:THAPSDRAFT_21666	hypothetical protein		phytax.match.26450845.1									extr	extr	2.20975e+17
jgi|Thaps3|21669|estExt_fgenesh1_	1427_942_1564_F3!AR1_G31013_20nts_7	CDS	0	612	352	374	21669	-28.3	6.1e-05	21669	2672	jgi_21669_1398.m000853-Thaps3			tps:THAPSDRAFT_21669	hypothetical protein		phytax.match.26452814.1									chlo	extr	2.20976e+17
jgi|Thaps3|21677|estExt_fgenesh1_	1431_1377_1517_F3!AR1_G31013_23nts_3	CDS	0	1215	479	503	21677	-21.2	0.005901	21677	2675	jgi_21677_1398.m000094-Thaps3			tps:THAPSDRAFT_21677	hypothetical protein		phytax.match.26451246.1									cyto	cyto_nucl	2.20975e+17
jgi|Thaps3|21677|estExt_fgenesh1_	1233_1805_1228_F3!AR2_G00032_22nts_1	CDS	0	1215	999	1022	21677	-20.3	0.00837	21677	2675	jgi_21677_1398.m000094-Thaps3			tps:THAPSDRAFT_21677	hypothetical protein		phytax.match.26451246.1									cyto	cyto_nucl	2.20975e+17
jgi|Thaps3|21682|estExt_fgenesh1_	921_306_230_F3!AR2_G31013_21nts_451	CDS	75	2475	160	181	21682	-22.3	0.002038	21682	2679	jgi_21682_1398.m000719-Thaps3	sp|Q754J2|DBP7_ASHGO	ATP-dependent RNA helicase DBP7 OS=Ashbya gossypii GN=DBP7 PE=3 SV=1	tps:THAPSDRAFT_21682	hypothetical protein		phytax.match.26448608.1			PF02037.20	SAP domain	GO:0003676				chlo	nucl	2.20976e+17
jgi|Thaps3|21683|estExt_fgenesh1_	906_1399_882_F3!AR2_G31013_20nts_1	CDS	0	1581	1139	1154	21683	-23	0.000579	21683	2680	jgi_21683_1398.m000317-Thaps3	sp|Q42564|APX3_ARATH	L-ascorbate peroxidase 3, peroxisomal OS=Arabidopsis thaliana GN=APX3 PE=1 SV=1	tps:THAPSDRAFT_21683	hypothetical protein	CAM_CL_1310	phytax.match.26440082.1			PF00141.16	Peroxidase	GO:0004601, GO:0006979, GO:0020037, GO:0055114				extr	extr	2.20975e+17
jgi|Thaps3|21705|estExt_fgenesh1_	1599_1566_1907_F3!AR1_G31013_20nts_2	CDS	0	2235	1757	1781	21705	-31.9	1e-05	21705	2690	jgi_21705_1398.m000128-Thaps3	sp|Q55FP1|TF2H1_DICDI	General transcription factor IIH subunit 1 OS=Dictyostelium discoideum GN=gtf2h1 PE=3 SV=1	tps:THAPSDRAFT_21705	hypothetical protein; K03141 transcription initiation factor TFIIH subunit H1		phytax.match.26447585.1	ko03022	Basal transcription factors	PF03909.10	BSD domain					chlo	nucl	2.20976e+17
jgi|Thaps3|21720|estExt_fgenesh1_	1394_1396_402_F3!AR1_G31013_23nts_3	CDS	21	2196	1393	1418	21720	-29.9	4.9e-05	21720	2703	jgi_21720_1398.m000926-Thaps3			tps:THAPSDRAFT_21720	hypothetical protein					PF00569.10	Zinc finger, ZZ type	GO:0008270				cyto	cyto	2.20976e+17
jgi|Thaps3|21733|estExt_fgenesh1_	918_1375_288_F3!AR2_G31013_21nts_7	CDS	0	3855	2400	2419	21733	-26.8	0.000116	21733	2710	jgi_21733_1398.m000096-Thaps3			tps:THAPSDRAFT_21733	hypothetical protein											nucl	nucl	2.20976e+17
jgi|Thaps3|21768|estExt_fgenesh1_	929_478_777_F3!AR2_G00032_23nts_1	CDS	0	1596	616	640	21768	-30.6	3e-05	21768	2724	jgi_21768_1398.m000612-Thaps3			tps:THAPSDRAFT_21768	hypothetical protein		phytax.match.26440092.1									cyto	cyto	2.20976e+17
jgi|Thaps3|21776|estExt_fgenesh1_	1508_336_693_F3!AR1_G00032_24nts_2	CDS	0	1404	34	64	21776	-25.2	0.001085	21776	2729	jgi_21776_1398.m000124-Thaps3			tps:THAPSDRAFT_21776	hypothetical protein											nucl	nucl	2.20975e+17
jgi|Thaps3|21791|estExt_fgenesh1_	929_478_777_F3!AR2_G00032_23nts_1	CDS	0	3024	2093	2113	21791	-28.3	7e-05	21791	2738	jgi_21791_1398.m000664-Thaps3			tps:THAPSDRAFT_21791	hypothetical protein											nucl	cyto	2.20975e+17
jgi|Thaps3|21800|estExt_fgenesh1_	1381_423_1947_F3!AR1_G31013_20nts_12	CDS	0	3216	1028	1047	21800	-18.6	0.013457	21800	2745	jgi_21800_1398.m000189-Thaps3			tps:THAPSDRAFT_21800	hypothetical protein					PF04952.7	Succinylglutamate desuccinylase / Aspartoacylase family	GO:0008152, GO:0016788				chlo	nucl	2.20975e+17
jgi|Thaps3|21800|estExt_fgenesh1_	1595_1216_233_F3!AR1_G31013_22nts_2	CDS	0	3216	2820	2842	21800	-31.1	1.6e-05	21800	2745	jgi_21800_1398.m000189-Thaps3			tps:THAPSDRAFT_21800	hypothetical protein					PF04952.7	Succinylglutamate desuccinylase / Aspartoacylase family	GO:0008152, GO:0016788				chlo	nucl	2.20975e+17
jgi|Thaps3|21801|estExt_fgenesh1_	1599_1566_1907_F3!AR1_G31013_20nts_2	CDS	0	3192	3105	3121	21801	-23.7	0.000437	21801	2746	jgi_21801_1398.m000730-Thaps3			tps:THAPSDRAFT_21801	hypothetical protein	CAM_CL_180	phytax.match.26453899.1									nucl	cyto	2.20975e+17
jgi|Thaps3|21809|estExt_fgenesh1_	1072_1906_853_F3!AR2_G31013_22nts_1	CDS	0	3951	1256	1283	21809	-28.4	0.000123	21809	2753	jgi_21809_1398.m000702-Thaps3			tps:THAPSDRAFT_21809	hypothetical protein		phytax.match.26441048.1									nucl	plas	2.20975e+17
jgi|Thaps3|21839|estExt_fgenesh1_	1177_1978_318_F3!AR2_G00032_20nts_2	CDS	0	4233	4217	4249	21839	-22.1	0.004636	21839	2767	jgi_21839_1398.m000231-Thaps3	sp|Q92797|SYMPK_HUMAN	Symplekin OS=Homo sapiens GN=SYMPK PE=1 SV=2	tps:THAPSDRAFT_21839	hypothetical protein		phytax.match.26439144.1			PF12295.1	Symplekin tight junction protein C terminal					nucl	nucl	2.20976e+17
jgi|Thaps3|21868|estExt_fgenesh1_	1345_1590_717_F3!AR1_G00032_21nts_1	CDS	0	2550	48	69	21868	-27.6	9.3e-05	21868	2787	jgi_21868_1398.m000571-Thaps3			tps:THAPSDRAFT_21868	hypothetical protein		phytax.match.26441708.1									chlo	E.R.	2.20976e+17
jgi|Thaps3|21886|estExt_fgenesh1_	1518_886_1823_F3!AR1_G31013_20nts_1	CDS	0	2529	86	109	21886	-26.8	0.000164	21886	2798	jgi_21886_1398.m000493-Thaps3			tps:THAPSDRAFT_21886	hypothetical protein											chlo	mito	2.20976e+17
jgi|Thaps3|21891|estExt_fgenesh1_	1072_1906_853_F3!AR2_G31013_22nts_1	CDS	0	5508	1912	1931	21891	-26.6	0.000147	21891	2801	jgi_21891_1398.m000466-Thaps3			tps:THAPSDRAFT_21891	hypothetical protein		phytax.match.26448817.1									nucl	cyto	2.20976e+17
jgi|Thaps3|21911|estExt_fgenesh1_	1427_942_1564_F3!AR1_G31013_20nts_7	CDS	42	1377	401	425	21911	-35	2e-06	21911	2817	jgi_21911_1398.m000217-Thaps3	sp|Q7K2G1|ADRM1_DROME	Proteasomal ubiquitin receptor ADRM1 homolog OS=Drosophila melanogaster GN=CG13349 PE=1 SV=1	tps:THAPSDRAFT_21911	hypothetical protein	CAM_CL_11012260	phytax.match.26456025.1			PF04683.6	Proteasome complex subunit Rpn13 ubiquitin receptor	GO:0005634, GO:0005737				mito	nucl	2.20976e+17
jgi|Thaps3|21954|estExt_fgenesh1_	921_306_230_F3!AR2_G31013_21nts_451	CDS	0	1824	715	739	21954	-25.9	0.000341	21954	2836	jgi_21954_1398.m000599-Thaps3			tps:THAPSDRAFT_21954	hypothetical protein		phytax.match.26459171.1									cyto	cysk	2.20976e+17
jgi|Thaps3|21954|estExt_fgenesh1_	1394_1396_402_F3!AR1_G31013_23nts_3	CDS	0	1824	1754	1778	21954	-24.3	0.001036	21954	2836	jgi_21954_1398.m000599-Thaps3			tps:THAPSDRAFT_21954	hypothetical protein		phytax.match.26459171.1									cyto	cysk	2.20976e+17
jgi|Thaps3|21955|estExt_fgenesh1_	1172_810_1068_F3!AR2_G31013_23nts_4	CDS	63	1905	1864	1885	21955	-27.2	0.000148	21955	2837	jgi_21955_1398.m000737-Thaps3			tps:THAPSDRAFT_21955	hypothetical protein		phytax.match.26440572.1			PF03152.7	Ubiquitin fusion degradation protein UFD1	GO:0006511				nucl	cyto	2.20976e+17
jgi|Thaps3|21966|estExt_fgenesh1_	929_478_777_F3!AR2_G00032_23nts_1	CDS	0	657	525	559	21966	-20.8	0.013253	21966	2844	jgi_21966_1398.m000934-Thaps3			tps:THAPSDRAFT_21966	hypothetical protein		phytax.match.26458295.1									nucl	mito	2.20976e+17
jgi|Thaps3|21983|estExt_fgenesh1_	1393_802_253_F3!AR1_G31013_21nts_2	CDS	0	4713	3306	3331	21983	-20.1	0.009961	21983	2853	jgi_21983_1398.m000941-Thaps3			tps:THAPSDRAFT_21983	hypothetical protein											nucl	cyto_nucl	2.20976e+17
jgi|Thaps3|21989|estExt_fgenesh1_	1345_1590_717_F3!AR1_G00032_21nts_1	CDS	45	1125	841	873	21989	-25.5	0.000795	21989	2856	jgi_21989_1398.m000330-Thaps3			tps:THAPSDRAFT_21989	hypothetical protein		phytax.match.26460123.1									nucl	nucl	2.20976e+17
jgi|Thaps3|21997|estExt_fgenesh1_	1053_1515_1221_F3!AR2_G31013_23nts_1	CDS	0	7719	2757	2777	21997	-25	0.00047	21997	2860	jgi_21997_1398.m000873-Thaps3	sp|Q7TNH6|NPHP3_MOUSE	Nephrocystin-3 OS=Mus musculus GN=Nphp3 PE=1 SV=1	tps:THAPSDRAFT_21997	hypothetical protein	CAM_CL_11395856	phytax.match.26457731.1			PF00515.21	Tetratricopeptide repeat		TIGR02521	type IV pilus biogenesis/stability protein PilW		cyto	plas	2.20976e+17
jgi|Thaps3|22023|estExt_fgenesh1_	1381_423_1947_F3!AR1_G31013_20nts_12	CDS	0	3825	683	707	22023	-17.7	0.033272	22023	2872	jgi_22023_1398.m000588-Thaps3			tps:THAPSDRAFT_22023	hypothetical protein		phytax.match.26454189.1									nucl	plas	2.20976e+17
jgi|Thaps3|22064|estExt_fgenesh1_	921_306_230_F3!AR2_G31013_21nts_451	CDS	57	1464	1262	1285	22064	-23.5	0.001228	22064	2893	jgi_22064_1399.m000720-Thaps3			tps:THAPSDRAFT_22064	hypothetical protein											chlo	mito	2.20974e+17
jgi|Thaps3|22070|estExt_fgenesh1_	1529_1170_904_F3!AR1_G31013_23nts_3	CDS	0	3135	2128	2159	22070	-25.6	0.000855	22070	2895	jgi_22070_1399.m000477-Thaps3			tps:THAPSDRAFT_22070	hypothetical protein		phytax.match.26448261.1									plas	plas	2.20975e+17
jgi|Thaps3|22074|estExt_fgenesh1_	1233_1805_1228_F3!AR2_G00032_22nts_1	3UTR	0	1035	1110	1134	22074	-25	0.000623	22074	2897	jgi_22074_1399.m000357-Thaps3			tps:THAPSDRAFT_22074	hypothetical protein											chlo	extr	2.20975e+17
jgi|Thaps3|22092|estExt_fgenesh1_	1595_1216_233_F3!AR1_G31013_22nts_2	CDS	0	3141	2819	2845	22092	-20.5	0.009259	22092	2901	jgi_22092_1399.m000054-Thaps3	sp|Q5VQ78|COB21_ORYSJ	Coatomer subunit beta'-1 OS=Oryza sativa subsp. japonica GN=Os06g0143900 PE=2 SV=1	tps:THAPSDRAFT_22092	COP3; coatomer protein subunit beta2	CAM_CL_2455	phytax.match.26452588.1			PF04053.7	Coatomer WD associated region	GO:0005198, GO:0005515, GO:0006886, GO:0016192, GO:0030117				chlo	cyto	2.20974e+17
jgi|Thaps3|22095|estExt_fgenesh1_	1427_942_1564_F3!AR1_G31013_20nts_7	CDS	0	4011	2103	2129	22095	-26.2	0.000308	22095	2902	jgi_22095_1399.m000620-Thaps3	sp|Q91WU4|TMCO4_MOUSE	Transmembrane and coiled-coil domain-containing protein 4 OS=Mus musculus GN=Tmco4 PE=2 SV=2	tps:THAPSDRAFT_22095	hypothetical protein	CAM_CL_11653749	phytax.match.26459006.1			PF05277.5	Protein of unknown function (DUF726)					plas	plas	2.20975e+17
jgi|Thaps3|22097|estExt_fgenesh1_	1595_1216_233_F3!AR1_G31013_22nts_2	CDS	0	1608	224	243	22097	-23.6	0.000857	22097	2904	jgi_22097_1399.m000003-Thaps3			tps:THAPSDRAFT_22097	hypothetical protein		phytax.match.26441747.1									nucl	nucl	2.20974e+17
jgi|Thaps3|22109|estExt_fgenesh1_	1595_1216_233_F3!AR1_G31013_22nts_2	CDS	102	1431	897	921	22109	-28.6	8.3e-05	22109	2909	jgi_22109_1399.m000033-Thaps3			tps:THAPSDRAFT_22109	hypothetical protein											nucl	nucl	2.20974e+17
jgi|Thaps3|22114|estExt_fgenesh1_	918_1375_288_F3!AR2_G31013_21nts_7	CDS	0	2193	232	252	22114	-20.2	0.006311	22114	2911	jgi_22114_1399.m000913-Thaps3	sp|Q0WKZ3|PP105_ARATH	Pentatricopeptide repeat-containing protein At1g64580 OS=Arabidopsis thaliana GN=At1g64580 PE=2 SV=1	tps:THAPSDRAFT_22114	hypothetical protein	CAM_CL_233	phytax.match.26443984.1						TIGR00756	pentatricopeptide repeat domain		chlo	extr	2.20974e+17
jgi|Thaps3|22120|estExt_fgenesh1_	1008_1638_234_F3!AR2_G00032_24nts_1	CDS	0	2982	412	436	22120	-26.4	0.000351	22120	2916	jgi_22120_1399.m000724-Thaps3			tps:THAPSDRAFT_22120	hypothetical protein		phytax.match.26452474.1			PF04912.7	Dynamitin	GO:0005869, GO:0007017				plas	cyto	2.20974e+17
jgi|Thaps3|22122|estExt_fgenesh1_	921_306_230_F3!AR2_G31013_21nts_451	CDS	0	1989	1697	1725	22122	-25	0.000788	22122	2918	jgi_22122_1399.m000197-Thaps3	sp|Q5RD88|KDM4A_PONAB	Lysine-specific demethylase 4A OS=Pongo abelii GN=KDM4A PE=2 SV=1	tps:THAPSDRAFT_22122	hypothetical protein	CAM_CL_2356	phytax.match.26451100.1			PF02373.15	JmjC domain					chlo	nucl	2.20974e+17
jgi|Thaps3|22124|estExt_fgenesh1_	906_1399_882_F3!AR2_G31013_20nts_1	CDS	0	1371	83	104	22124	-23.6	0.000857	22124	2919	jgi_22124_1399.m000584-Thaps3	sp|Q9LUH8|HFA6B_ARATH	Heat stress transcription factor A-6b OS=Arabidopsis thaliana GN=HSFA6b PE=2 SV=1	tps:THAPSDRAFT_22124	hypothetical protein	CAM_CL_11043772	phytax.match.26439767.1			PF00447.10	HSF-type DNA-binding	GO:0003700, GO:0005634, GO:0006355, GO:0043565				nucl	nucl	2.20975e+17
jgi|Thaps3|22141|estExt_fgenesh1_	1442_152_704_F3!AR1_G31013_22nts_6	CDS	0	3759	1036	1065	22141	-27.2	0.000281	22141	2927	jgi_22141_1399.m000887-Thaps3			tps:THAPSDRAFT_22141	hypothetical protein											nucl	nucl	2.20975e+17
jgi|Thaps3|22153|estExt_fgenesh1_	921_306_230_F3!AR2_G31013_21nts_451	CDS	0	1782	366	387	22153	-21.8	0.002725	22153	2932	jgi_22153_1399.m000229-Thaps3	sp|Q8GYX8|DNJ10_ARATH	Chaperone protein dnaJ 10 OS=Arabidopsis thaliana GN=ATJ10 PE=2 SV=2	tps:THAPSDRAFT_22153	hypothetical protein	CAM_CL_4134	phytax.match.26440375.1			PF00226.24	DnaJ domain	GO:0031072	TIGR02349	chaperone protein DnaJ	GO:0005515, GO:0006457, GO:0009408	plas	plas	2.20975e+17
jgi|Thaps3|22162|estExt_fgenesh1_	1427_942_1564_F3!AR1_G31013_20nts_7	CDS	0	4287	1304	1327	22162	-28.4	6.5e-05	22162	2935	jgi_22162_1399.m000491-Thaps3			tps:THAPSDRAFT_22162	hypothetical protein		phytax.match.26454414.1									plas	plas	2.20974e+17
jgi|Thaps3|22185|estExt_fgenesh1_	1595_1216_233_F3!AR1_G31013_22nts_2	CDS	0	4689	4237	4257	22185	-31.8	8e-06	22185	2947	jgi_22185_1399.m000032-Thaps3	sp|Q9J569|V162_FOWPV	Putative ankyrin repeat protein FPV162 OS=Fowlpox virus GN=FPV162 PE=4 SV=1	tps:THAPSDRAFT_22185	hypothetical protein		phytax.match.26438057.1									nucl	cyto	2.20974e+17
jgi|Thaps3|22202|estExt_fgenesh1_	1053_1515_1221_F3!AR2_G31013_23nts_1	CDS	0	3423	847	872	22202	-23.4	0.001862	22202	2959	jgi_22202_1399.m000361-Thaps3	sp|P43524|CYAA_ANACY	Adenylate cyclase OS=Anabaena cylindrica GN=cya PE=3 SV=1	tps:THAPSDRAFT_22202	hypothetical protein	CAM_CL_358	phytax.match.26445679.1			PF00211.13	Adenylate and Guanylate cyclase catalytic domain	GO:0007242, GO:0009190, GO:0016849				plas	plas	2.20974e+17
jgi|Thaps3|22208|estExt_fgenesh1_	1172_810_1068_F3!AR2_G31013_23nts_4	CDS	0	1431	801	826	22208	-25.6	0.000545	22208	2962	jgi_22208_1399.m000908-Thaps3	sp|Q183T0|PHNXW_CLOD6	Bifunctional phosphonoacetaldehyde hydrolase/aminoethylphosphonate transaminase OS=Clostridium difficile (strain 630) GN=phnXW PE=3 SV=1	tps:THAPSDRAFT_22208	hypothetical protein	CAM_CL_1308	phytax.match.26440322.1						TIGR03301	2-aminoethylphosphonate aminotransferase		mito	mito	2.20974e+17
jgi|Thaps3|22215|estExt_fgenesh1_	1072_1906_853_F3!AR2_G31013_22nts_1	CDS	0	1848	1140	1164	22215	-29.3	5.6e-05	22215	2968	jgi_22215_1399.m000132-Thaps3			tps:THAPSDRAFT_22215	hypothetical protein		phytax.match.26446144.1			PF01607.17	Chitin binding Peritrophin-A domain	GO:0005576, GO:0006030, GO:0008061				nucl	nucl	2.20975e+17
jgi|Thaps3|22218|estExt_fgenesh1_	898_725_1897_F3!AR2_G31013_23nts_1	3UTR	0	1965	2109	2127	22218	-27.7	7.6e-05	22218	2969	jgi_22218_1399.m000787-Thaps3			tps:THAPSDRAFT_22218	hypothetical protein		phytax.match.26449071.1									chlo	nucl	2.20975e+17
jgi|Thaps3|22221|estExt_fgenesh1_	1394_1396_402_F3!AR1_G31013_23nts_3	CDS	0	1002	759	783	22221	-24.1	0.001159	22221	2971	jgi_22221_1399.m000623-Thaps3			tps:THAPSDRAFT_22221	hypothetical protein		phytax.match.26456146.1									nucl	plas	2.20975e+17
jgi|Thaps3|22244|estExt_fgenesh1_	921_306_230_F3!AR2_G31013_21nts_451	CDS	0	2169	983	1005	22244	-24.2	0.000747	22244	2980	jgi_22244_1399.m000573-Thaps3			tps:THAPSDRAFT_22244	hypothetical protein											E.R.	extr	2.20975e+17
jgi|Thaps3|22252|estExt_fgenesh1_	1394_1396_402_F3!AR1_G31013_23nts_3	CDS	0	5310	2966	2992	22252	-26.1	0.000449	22252	2987	jgi_22252_1399.m000531-Thaps3			tps:THAPSDRAFT_22252	hypothetical protein	CAM_CL_1613										nucl	nucl	2.20975e+17
jgi|Thaps3|22265|estExt_fgenesh1_	1518_886_1823_F3!AR1_G31013_20nts_1	CDS	0	3258	868	895	22265	-26	0.000375	22265	2992	jgi_22265_1399.m000625-Thaps3	sp|Q8C0L8|COG5_MOUSE	Conserved oligomeric Golgi complex subunit 5 OS=Mus musculus GN=Cog5 PE=2 SV=2	tps:THAPSDRAFT_22265	hypothetical protein		phytax.match.26459560.1									nucl	nucl	2.20975e+17
jgi|Thaps3|22266|estExt_fgenesh1_	921_306_230_F3!AR2_G31013_21nts_451	CDS	0	3030	1551	1574	22266	-23.9	0.000976	22266	2993	jgi_22266_1399.m000044-Thaps3			tps:THAPSDRAFT_22266	hypothetical protein		phytax.match.26442049.1									nucl	plas	2.20975e+17
jgi|Thaps3|22266|estExt_fgenesh1_	1233_1805_1228_F3!AR2_G00032_22nts_1	CDS	0	3030	820	843	22266	-26.3	0.000275	22266	2993	jgi_22266_1399.m000044-Thaps3			tps:THAPSDRAFT_22266	hypothetical protein		phytax.match.26442049.1									nucl	plas	2.20975e+17
jgi|Thaps3|22277|estExt_fgenesh1_	929_478_777_F3!AR2_G00032_23nts_1	CDS	0	3984	2985	3007	22277	-27.8	0.000118	22277	2997	jgi_22277_1399.m000857-Thaps3	sp|O43918|AIRE_HUMAN	Autoimmune regulator OS=Homo sapiens GN=AIRE PE=1 SV=1	tps:THAPSDRAFT_22277	hypothetical protein	CAM_CL_2282	phytax.match.26450375.1			PF05183.5	RNA dependent RNA polymerase					nucl	nucl	2.20975e+17
jgi|Thaps3|22308|estExt_fgenesh1_	1345_1590_717_F3!AR1_G00032_21nts_1	CDS	0	4653	2157	2177	22308	-25.4	0.0003	22308	3016	jgi_22308_1399.m000645-Thaps3	sp|Q5ZKV9|CC132_CHICK	Coiled-coil domain-containing protein 132 OS=Gallus gallus GN=CCDC132 PE=2 SV=1	tps:THAPSDRAFT_22308	hypothetical protein		phytax.match.26452066.1			PF10474.2	Protein of unknown function C-terminus (DUF2451)					nucl	nucl	2.20975e+17
jgi|Thaps3|22311|estExt_fgenesh1_	1529_1170_904_F3!AR1_G31013_23nts_3	CDS	0	3207	1914	1940	22311	-29.7	6.1e-05	22311	3017	jgi_22311_1399.m000255-Thaps3			tps:THAPSDRAFT_22311	hypothetical protein											nucl	nucl	2.20975e+17
jgi|Thaps3|22311|estExt_fgenesh1_	1567_164_827_F3!AR1_G31013_24nts_1	CDS	0	3207	1062	1082	22311	-27.2	0.000147	22311	3017	jgi_22311_1399.m000255-Thaps3			tps:THAPSDRAFT_22311	hypothetical protein											nucl	nucl	2.20975e+17
jgi|Thaps3|22311|estExt_fgenesh1_	906_1399_882_F3!AR2_G31013_20nts_1	CDS	0	3207	2220	2234	22311	-27.8	2.4e-05	22311	3017	jgi_22311_1399.m000255-Thaps3			tps:THAPSDRAFT_22311	hypothetical protein											nucl	nucl	2.20975e+17
jgi|Thaps3|22312|estExt_fgenesh1_	1381_423_1947_F3!AR1_G31013_20nts_12	CDS	0	1689	931	951	22312	-22.8	0.001236	22312	3018	jgi_22312_1399.m000912-Thaps3	sp|A7MBH5|CC151_BOVIN	Coiled-coil domain-containing protein 151 OS=Bos taurus GN=CCDC151 PE=2 SV=1	tps:THAPSDRAFT_22312	hypothetical protein	CAM_CL_1982	phytax.match.26458192.1									nucl	nucl	2.20975e+17
jgi|Thaps3|22315|estExt_fgenesh1_	1172_810_1068_F3!AR2_G31013_23nts_4	CDS	0	882	830	860	22315	-23.5	0.002501	22315	3020	jgi_22315_1399.m000869-Thaps3			tps:THAPSDRAFT_22315	hypothetical protein		phytax.match.26458647.1									chlo	extr	2.20975e+17
jgi|Thaps3|22336|estExt_fgenesh1_	1567_164_827_F3!AR1_G31013_24nts_1	CDS	0	1917	871	897	22336	-31.6	2.4e-05	22336	3033	jgi_22336_1399.m000158-Thaps3			tps:THAPSDRAFT_22336	hypothetical protein		phytax.match.26459724.1									chlo	nucl	2.20975e+17
jgi|Thaps3|22338|estExt_fgenesh1_	1595_1216_233_F3!AR1_G31013_22nts_2	CDS	0	618	480	498	22338	-24.8	0.000375	22338	3035	jgi_22338_1399.m000734-Thaps3			tps:THAPSDRAFT_22338	hypothetical protein											chlo	mito	2.20975e+17
jgi|Thaps3|22382|estExt_fgenesh1_	898_725_1897_F3!AR2_G31013_23nts_1	CDS	0	3354	3332	3363	22382	-24.2	0.001822	22382	3061	jgi_22382_1399.m000622-Thaps3			tps:THAPSDRAFT_22382	hypothetical protein	CAM_CL_1855	phytax.match.26438107.1									chlo	mito	2.20975e+17
jgi|Thaps3|22391|estExt_fgenesh1_	1394_1396_402_F3!AR1_G31013_23nts_3	CDS	60	1704	737	760	22391	-26.1	0.000343	22391	3066	jgi_22391_1399.m000714-Thaps3			tps:THAPSDRAFT_22391	hypothetical protein		phytax.match.26447713.1			PF00194.14	Eukaryotic-type carbonic anhydrase					nucl	extr	2.20975e+17
jgi|Thaps3|22401|estExt_fgenesh1_	1180_1482_783_F3!AR2_G31013_21nts_2	CDS	0	3051	2985	3008	22401	-26.3	0.000246	22401	3071	jgi_22401_1399.m000340-Thaps3	sp|Q8MLZ3|PDE5_DICDI	cGMP-dependent 3',5'-cGMP phosphodiesterase A OS=Dictyostelium discoideum GN=pdeD PE=1 SV=1	tps:THAPSDRAFT_22401	hypothetical protein		phytax.match.26447842.1			PF00753.20	Metallo-beta-lactamase superfamily					nucl	nucl	2.20975e+17
jgi|Thaps3|22417|estExt_fgenesh1_	1381_423_1947_F3!AR1_G31013_20nts_12	CDS	0	1836	1078	1098	22417	-22.5	0.001476	22417	3079	jgi_22417_1399.m000469-Thaps3	sp|O14039|YEY6_SCHPO	Putative methyltransferase C2C4.06c OS=Schizosaccharomyces pombe GN=SPAC2C4.06c PE=2 SV=2	tps:THAPSDRAFT_22417	hypothetical protein	CAM_CL_553	phytax.match.26448613.1			PF01189.10	NOL1/NOP2/sun family		TIGR00446	NOL1/NOP2/sun family putative RNA methylase		nucl	nucl	2.20975e+17
jgi|Thaps3|22426|estExt_fgenesh1_	1508_336_693_F3!AR1_G00032_24nts_2	CDS	0	1845	1614	1638	22426	-36.4	1e-06	22426	3084	jgi_22426_1399.m000537-Thaps3			tps:THAPSDRAFT_22426	hypothetical protein		phytax.match.26455235.1									nucl	nucl	2.20975e+17
jgi|Thaps3|22429|estExt_fgenesh1_	1508_336_693_F3!AR1_G00032_24nts_2	CDS	0	2403	2182	2216	22429	-25	0.001541	22429	3087	jgi_22429_1399.m000568-Thaps3			tps:THAPSDRAFT_22429	hypothetical protein		phytax.match.26442334.1									chlo	extr	2.20975e+17
jgi|Thaps3|22455|estExt_fgenesh1_	1233_1805_1228_F3!AR2_G00032_22nts_1	CDS	117	3993	2119	2142	22455	-24.4	0.000813	22455	3102	jgi_22455_1399.m000241-Thaps3			tps:THAPSDRAFT_22455	hypothetical protein											plas	plas	2.20975e+17
jgi|Thaps3|22481|estExt_fgenesh1_	1345_1590_717_F3!AR1_G00032_21nts_1	CDS	0	2208	1751	1775	22481	-22.8	0.001997	22481	3114	jgi_22481_1399.m000459-Thaps3			tps:THAPSDRAFT_22481	hypothetical protein											nucl	nucl	2.20975e+17
jgi|Thaps3|22520|estExt_fgenesh1_	1599_1566_1907_F3!AR1_G31013_20nts_2	CDS	0	2430	365	387	22520	-26.2	0.000208	22520	3135	jgi_22520_1400.m000155-Thaps3	sp|Q9K974|RECN_BACHD	DNA repair protein recN OS=Bacillus halodurans GN=recN PE=3 SV=1	tps:THAPSDRAFT_22520	hypothetical protein		phytax.match.26444376.1						TIGR00634	DNA repair protein RecN	GO:0005524, GO:0005737, GO:0006281, GO:0006310	chlo	mito	2.20974e+17
jgi|Thaps3|22533|estExt_fgenesh1_	1381_423_1947_F3!AR1_G31013_20nts_12	CDS	0	5520	1798	1817	22533	-24.8	0.000336	22533	3143	jgi_22533_1400.m000416-Thaps3			tps:THAPSDRAFT_22533	hypothetical protein		phytax.match.26455945.1									nucl	plas	2.20973e+17
jgi|Thaps3|22544|estExt_fgenesh1_	1053_1515_1221_F3!AR2_G31013_23nts_1	CDS	0	1527	722	747	22544	-20.6	0.008864	22544	3146	jgi_22544_1400.m000792-Thaps3	sp|Q9Y1W0|FAD5A_DICDI	Delta(5) fatty acid desaturase A OS=Dictyostelium discoideum GN=fadA PE=1 SV=1	tps:THAPSDRAFT_22544	hypothetical protein	CAM_CL_1484	phytax.match.26441824.1			PF00487.17	Fatty acid desaturase	GO:0006629, GO:0016491, GO:0055114				cyto	plas	2.20973e+17
jgi|Thaps3|22547|estExt_fgenesh1_	929_478_777_F3!AR2_G00032_23nts_1	CDS	0	912	540	574	22547	-31.3	4.9e-05	22547	3147	jgi_22547_1400.m000303-Thaps3			tps:THAPSDRAFT_22547	hypothetical protein		phytax.match.26447947.1			PF09802.2	Preprotein translocase subunit Sec66					chlo	cyto	2.20973e+17
jgi|Thaps3|22570|estExt_fgenesh1_	1567_164_827_F3!AR1_G31013_24nts_1	CDS	0	1248	558	581	22570	-34.5	3e-06	22570	3157	jgi_22570_1400.m000559-Thaps3	sp|Q9ULV5|HSF4_HUMAN	Heat shock factor protein 4 OS=Homo sapiens GN=HSF4 PE=1 SV=1	tps:THAPSDRAFT_22570	HSF10; hypothetical protein	CAM_CL_4072	phytax.match.26454322.1			PF00447.10	HSF-type DNA-binding	GO:0003700, GO:0005634, GO:0006355, GO:0043565				nucl	nucl	2.20974e+17
jgi|Thaps3|22577|estExt_fgenesh1_	1518_886_1823_F3!AR1_G31013_20nts_1	CDS	0	3336	181	199	22577	-27	7.9e-05	22577	3160	jgi_22577_1400.m000570-Thaps3			tps:THAPSDRAFT_22577	hypothetical protein		phytax.match.26457260.1									chlo	plas	2.20974e+17
jgi|Thaps3|22577|estExt_fgenesh1_	1394_1396_402_F3!AR1_G31013_23nts_3	CDS	0	3336	2743	2774	22577	-28	0.000233	22577	3160	jgi_22577_1400.m000570-Thaps3			tps:THAPSDRAFT_22577	hypothetical protein		phytax.match.26457260.1									chlo	plas	2.20974e+17
jgi|Thaps3|22585|estExt_fgenesh1_	918_1375_288_F3!AR2_G31013_21nts_7	CDS	0	3309	171	193	22585	-26	0.000264	22585	3165	jgi_22585_1400.m000325-Thaps3	sp|O64624|PP163_ARATH	Pentatricopeptide repeat-containing protein At2g18940 OS=Arabidopsis thaliana GN=At2g18940 PE=2 SV=1	tps:THAPSDRAFT_22585	hypothetical protein	CAM_CL_233	phytax.match.26449831.1									chlo	nucl	2.20974e+17
jgi|Thaps3|22585|estExt_fgenesh1_	1393_802_253_F3!AR1_G31013_21nts_2	CDS	0	3309	2272	2292	22585	-30.3	1.7e-05	22585	3165	jgi_22585_1400.m000325-Thaps3	sp|O64624|PP163_ARATH	Pentatricopeptide repeat-containing protein At2g18940 OS=Arabidopsis thaliana GN=At2g18940 PE=2 SV=1	tps:THAPSDRAFT_22585	hypothetical protein	CAM_CL_233	phytax.match.26449831.1									chlo	nucl	2.20974e+17
jgi|Thaps3|22591|estExt_fgenesh1_	1177_1978_318_F3!AR2_G00032_20nts_2	CDS	0	1767	1375	1397	22591	-17.6	0.030751	22591	3167	jgi_22591_1400.m000851-Thaps3			tps:THAPSDRAFT_22591	hypothetical protein		phytax.match.26452177.1									chlo	plas	2.20974e+17
jgi|Thaps3|22591|estExt_fgenesh1_	1053_1515_1221_F3!AR2_G31013_23nts_1	CDS	0	1767	334	360	22591	-26.8	0.000304	22591	3167	jgi_22591_1400.m000851-Thaps3			tps:THAPSDRAFT_22591	hypothetical protein		phytax.match.26452177.1									chlo	plas	2.20974e+17
jgi|Thaps3|22625|estExt_fgenesh1_	1345_1590_717_F3!AR1_G00032_21nts_1	CDS	0	4413	3052	3076	22625	-26.5	0.000242	22625	3184	jgi_22625_1400.m000121-Thaps3	sp|Q6P726|TMM19_RAT	Transmembrane protein 19 OS=Rattus norvegicus GN=Tmem19 PE=2 SV=2	tps:THAPSDRAFT_22625	hypothetical protein	CAM_CL_4552	phytax.match.26449075.1			PF01940.9	Integral membrane protein DUF92		TIGR00297	conserved hypothetical protein TIGR00297		chlo	plas	2.20974e+17
jgi|Thaps3|22643|estExt_fgenesh1_	1595_1216_233_F3!AR1_G31013_22nts_2	CDS	0	2196	136	157	22643	-21.9	0.00283	22643	3196	jgi_22643_1400.m000458-Thaps3			tps:THAPSDRAFT_22643	hypothetical protein		phytax.match.26453612.1									nucl	nucl	2.20974e+17
jgi|Thaps3|22648|estExt_fgenesh1_	1381_423_1947_F3!AR1_G31013_20nts_12	CDS	57	2592	1312	1338	22648	-16.5	0.072935	22648	3199	jgi_22648_1400.m000268-Thaps3			tps:THAPSDRAFT_22648	hypothetical protein											plas	plas	2.20974e+17
jgi|Thaps3|22659|estExt_fgenesh1_	1233_1805_1228_F3!AR2_G00032_22nts_1	CDS	39	2739	2163	2181	22659	-28.2	5e-05	22659	3206	jgi_22659_1400.m000148-Thaps3			tps:THAPSDRAFT_22659	hypothetical protein											nucl	nucl	2.20974e+17
jgi|Thaps3|22668|estExt_fgenesh1_	1172_810_1068_F3!AR2_G31013_23nts_4	CDS	123	3999	2198	2232	22668	-32.1	3.2e-05	22668	3211	jgi_22668_1400.m000871-Thaps3	sp|Q09764|YA7B_SCHPO	Uncharacterized protein C24H6.11c OS=Schizosaccharomyces pombe GN=SPAC24H6.11c PE=2 SV=1	tps:THAPSDRAFT_22668	hypothetical protein	CAM_CL_376	phytax.match.26457706.1						TIGR00815	sulfate permease	GO:0008272, GO:0015116, GO:0016020	plas	plas	2.20974e+17
jgi|Thaps3|22673|estExt_fgenesh1_	921_306_230_F3!AR2_G31013_21nts_451	3UTR	0	441	599	624	22673	-23	0.001934	22673	3216	jgi_22673_1400.m000393-Thaps3			tps:THAPSDRAFT_270212	sep-like protein											chlo	extr	2.20974e+17
jgi|Thaps3|22677|estExt_fgenesh1_	1408_1985_285_F3!AR1_G31013_23nts_2	CDS	0	1500	1403	1430	22677	-18.9	0.025637	22677	3218	jgi_22677_1400.m000872-Thaps3	sp|Q75JP5|Y2471_DICDI	Calponin homology domain-containing protein DDB_G0272472 OS=Dictyostelium discoideum GN=DDB_G0272472 PE=4 SV=1	tps:THAPSDRAFT_22677	hypothetical protein		phytax.match.26455002.1									cyto	E.R.	2.20974e+17
jgi|Thaps3|22683|estExt_fgenesh1_	1529_1170_904_F3!AR1_G31013_23nts_3	CDS	0	3048	2286	2315	22683	-28.7	0.000137	22683	3223	jgi_22683_1400.m000369-Thaps3			tps:THAPSDRAFT_22683	hypothetical protein		phytax.match.26440852.1									nucl	cyto	2.20974e+17
jgi|Thaps3|22683|estExt_fgenesh1_	1008_1638_234_F3!AR2_G00032_24nts_1	CDS	0	3048	569	591	22683	-25.4	0.000509	22683	3223	jgi_22683_1400.m000369-Thaps3			tps:THAPSDRAFT_22683	hypothetical protein		phytax.match.26440852.1									nucl	cyto	2.20974e+17
jgi|Thaps3|22686|estExt_fgenesh1_	1381_423_1947_F3!AR1_G31013_20nts_12	CDS	0	894	38	59	22686	-19.9	0.007488	22686	3225	jgi_22686_1400.m000773-Thaps3			tps:THAPSDRAFT_22686	hypothetical protein		phytax.match.26453493.1									nucl	cyto_nucl	2.20974e+17
jgi|Thaps3|22690|estExt_fgenesh1_	1431_1377_1517_F3!AR1_G31013_23nts_3	CDS	0	1434	1009	1035	22690	-29.3	7.6e-05	22690	3228	jgi_22690_1400.m000610-Thaps3	sp|Q9Y7Y3|YGR4_SCHPO	Uncharacterized RNA-binding protein C365.04c OS=Schizosaccharomyces pombe GN=SPBC365.04c PE=2 SV=1	tps:THAPSDRAFT_22690	hypothetical protein	CAM_CL_2862	phytax.match.26447101.1									cyto	cyto	2.20974e+17
jgi|Thaps3|22709|estExt_fgenesh1_	1394_1396_402_F3!AR1_G31013_23nts_3	CDS	0	2301	1515	1540	22709	-25.7	0.000515	22709	3238	jgi_22709_1400.m000348-Thaps3			tps:THAPSDRAFT_22709	hypothetical protein		phytax.match.26452119.1									chlo	mito	2.20974e+17
jgi|Thaps3|22716|estExt_fgenesh1_	1499_1964_1108_F3!AR1_G31013_20nts_1	CDS	0	2793	1833	1850	22716	-27.7	4.4e-05	22716	3245	jgi_22716_1400.m000630-Thaps3	sp|Q922L6|NELFD_MOUSE	Negative elongation factor D OS=Mus musculus GN=Th1l PE=2 SV=2	tps:THAPSDRAFT_22716	hypothetical protein	CAM_CL_13044724				PF04858.6	TH1 protein	GO:0005634, GO:0016481				golg	cyto	2.20974e+17
jgi|Thaps3|22734|estExt_fgenesh1_	929_478_777_F3!AR2_G00032_23nts_1	CDS	0	1440	756	783	22734	-26.6	0.00037	22734	3257	jgi_22734_1400.m000546-Thaps3			tps:THAPSDRAFT_22734	hypothetical protein		phytax.match.26453601.1									chlo	pero	2.20974e+17
jgi|Thaps3|22739|estExt_fgenesh1_	929_478_777_F3!AR2_G00032_23nts_1	CDS	0	1818	1634	1656	22739	-37.4	0	22739	3259	jgi_22739_1400.m000523-Thaps3	sp|Q9QY66|ZNHI2_MOUSE	Zinc finger HIT domain-containing protein 2 OS=Mus musculus GN=Znhit2 PE=2 SV=2	tps:THAPSDRAFT_22739	hypothetical protein		phytax.match.26445438.1									nucl	cyto_nucl	2.20974e+17
jgi|Thaps3|22752|estExt_fgenesh1_	1393_802_253_F3!AR1_G31013_21nts_2	CDS	0	2700	2474	2506	22752	-24.9	0.001102	22752	3267	jgi_22752_1400.m000738-Thaps3	sp|Q63472|KCNH1_RAT	Potassium voltage-gated channel subfamily H member 1 OS=Rattus norvegicus GN=Kcnh1 PE=1 SV=1	tps:THAPSDRAFT_22752	hypothetical protein	CAM_CL_2278	phytax.match.26456440.1									nucl	nucl	2.20974e+17
jgi|Thaps3|22767|estExt_fgenesh1_	929_478_777_F3!AR2_G00032_23nts_1	CDS	0	2721	1364	1384	22767	-29.8	2.9e-05	22767	3275	jgi_22767_1400.m000127-Thaps3	sp|P23791|SL9A1_RABIT	Sodium/hydrogen exchanger 1 OS=Oryctolagus cuniculus GN=SLC9A1 PE=2 SV=1	tps:THAPSDRAFT_22767	hypothetical protein	CAM_CL_2835	phytax.match.26446471.1			PF00999.14	Sodium/hydrogen exchanger family	GO:0006812, GO:0015299, GO:0016021, GO:0055085	TIGR00840	sodium/hydrogen exchanger 3	GO:0005887, GO:0006814, GO:0006883, GO:0006885, GO:0015385	chlo	plas	2.20974e+17
jgi|Thaps3|22771|estExt_fgenesh1_	1172_810_1068_F3!AR2_G31013_23nts_4	CDS	0	3030	1786	1807	22771	-30.3	2.5e-05	22771	3277	jgi_22771_1400.m000453-Thaps3			tps:THAPSDRAFT_22771	hypothetical protein		phytax.match.26459459.1									nucl	nucl	2.20974e+17
jgi|Thaps3|22780|estExt_fgenesh1_	1072_1906_853_F3!AR2_G31013_22nts_1	CDS	0	2160	1188	1207	22780	-24.5	0.000505	22780	3282	jgi_22780_1400.m000386-Thaps3	sp|Q9NQX3|GEPH_HUMAN	Gephyrin OS=Homo sapiens GN=GPHN PE=1 SV=1	tps:THAPSDRAFT_22780	hypothetical protein; K03750 molybdopterin biosynthesis protein MoeA	CAM_CL_4747	phytax.match.26443826.1			PF03453.10	MoeA N-terminal region (domain I and II)	GO:0032324	TIGR00177	molybdenum cofactor synthesis domain	GO:0003824, GO:0006777	cyto	cysk	2.20974e+17
jgi|Thaps3|22796|estExt_fgenesh1_	1008_1638_234_F3!AR2_G00032_24nts_1	CDS	0	1521	1235	1265	22796	-29.5	0.000106	22796	3293	jgi_22796_1400.m000461-Thaps3			tps:THAPSDRAFT_22796	hypothetical protein		phytax.match.26446308.1									mito	mito	2.20974e+17
jgi|Thaps3|22801|estExt_fgenesh1_	1008_1638_234_F3!AR2_G00032_24nts_1	CDS	0	834	649	676	22801	-28	0.000189	22801	3295	jgi_22801_1400.m000680-Thaps3			tps:THAPSDRAFT_22801	hypothetical protein		phytax.match.26445681.1									nucl	nucl	2.20974e+17
jgi|Thaps3|22809|estExt_fgenesh1_	921_306_230_F3!AR2_G31013_21nts_451	CDS	0	3003	279	308	22809	-24.3	0.001257	22809	3300	jgi_22809_1400.m000114-Thaps3			tps:THAPSDRAFT_22809	hypothetical protein		phytax.match.26446017.1									chlo	nucl	2.20974e+17
jgi|Thaps3|22821|estExt_fgenesh1_	1381_423_1947_F3!AR1_G31013_20nts_12	CDS	0	3471	2391	2419	22821	-23.9	0.001321	22821	3306	jgi_22821_1400.m000572-Thaps3	sp|Q8WVB6|CTF18_HUMAN	Chromosome transmission fidelity protein 18 homolog OS=Homo sapiens GN=CHTF18 PE=1 SV=1	tps:THAPSDRAFT_22821	hypothetical protein; K11269 chromosome transmission fidelity protein 18	CAM_CL_2302	phytax.match.26450426.1									nucl	nucl	2.20974e+17
jgi|Thaps3|22823|estExt_fgenesh1_	1595_1216_233_F3!AR1_G31013_22nts_2	CDS	0	1968	1394	1417	22823	-24.9	0.000611	22823	3308	jgi_22823_1400.m000621-Thaps3			tps:THAPSDRAFT_22823	hypothetical protein		phytax.match.26458292.1			PF09174.3	Maf1 regulator					nucl	nucl	2.20974e+17
jgi|Thaps3|22826|estExt_fgenesh1_	1408_1985_285_F3!AR1_G31013_23nts_2	CDS	0	3609	842	863	22826	-25.6	0.000371	22826	3309	jgi_22826_1400.m000105-Thaps3	sp|Q9CRT8|XPOT_MOUSE	Exportin-T OS=Mus musculus GN=Xpot PE=2 SV=3	tps:THAPSDRAFT_22826	hypothetical protein	CAM_CL_2266	phytax.match.26446584.1			PF08389.5	Exportin 1-like protein					plas	plas	2.20974e+17
jgi|Thaps3|22826|estExt_fgenesh1_	921_306_230_F3!AR2_G31013_21nts_451	CDS	0	3609	1292	1318	22826	-30.9	2.4e-05	22826	3309	jgi_22826_1400.m000105-Thaps3	sp|Q9CRT8|XPOT_MOUSE	Exportin-T OS=Mus musculus GN=Xpot PE=2 SV=3	tps:THAPSDRAFT_22826	hypothetical protein	CAM_CL_2266	phytax.match.26446584.1			PF08389.5	Exportin 1-like protein					plas	plas	2.20974e+17
jgi|Thaps3|22837|estExt_fgenesh1_	1599_1566_1907_F3!AR1_G31013_20nts_2	CDS	0	4380	276	298	22837	-24.6	0.000529	22837	3313	jgi_22837_1400.m000310-Thaps3			tps:THAPSDRAFT_22837	hypothetical protein		phytax.match.26451645.1									plas	plas	2.20974e+17
jgi|Thaps3|22840|estExt_fgenesh1_	1172_810_1068_F3!AR2_G31013_23nts_4	CDS	42	1479	520	558	22840	-29	0.000214	22840	3314	jgi_22840_1400.m000691-Thaps3			tps:THAPSDRAFT_22840	hypothetical protein		phytax.match.26458973.1									nucl	nucl	2.20974e+17
jgi|Thaps3|22843|estExt_fgenesh1_	906_1399_882_F3!AR2_G31013_20nts_1	CDS	0	7419	4157	4176	22843	-24.2	0.000481	22843	3317	jgi_22843_1400.m000675-Thaps3			tps:THAPSDRAFT_22843	hypothetical protein		phytax.match.26454137.1									nucl	plas	2.20974e+17
jgi|Thaps3|22875|estExt_fgenesh1_	1499_1964_1108_F3!AR1_G31013_20nts_1	CDS	402	1326	1038	1060	22875	-27.3	0.00011	22875	3340	jgi_22875_1400.m000191-Thaps3	sp|Q9ZVN2|Y1457_ARATH	Acyltransferase-like protein At1g54570, chloroplastic OS=Arabidopsis thaliana GN=At1g54570 PE=1 SV=1	tps:THAPSDRAFT_22875	hypothetical protein	CAM_CL_11027533	phytax.match.26457378.1									nucl	nucl	2.20974e+17
jgi|Thaps3|22879|estExt_fgenesh1_	1595_1216_233_F3!AR1_G31013_22nts_2	CDS	0	1830	595	616	22879	-25.1	0.000446	22879	3343	jgi_22879_1400.m000172-Thaps3	sp|O94489|EF3_SCHPO	Elongation factor 3 OS=Schizosaccharomyces pombe GN=tef3 PE=1 SV=1	tps:THAPSDRAFT_22879	hypothetical protein	CAM_CL_2253	phytax.match.26458925.1									chlo	mito	2.20974e+17
jgi|Thaps3|22883|estExt_fgenesh1_	1427_942_1564_F3!AR1_G31013_20nts_7	CDS	0	4491	3204	3224	22883	-31.2	9e-06	22883	3347	jgi_22883_1400.m000092-Thaps3	sp|Q9LSL9|PP445_ARATH	Pentatricopeptide repeat-containing protein At5g65560 OS=Arabidopsis thaliana GN=At5g65560 PE=2 SV=1	tps:THAPSDRAFT_22883	hypothetical protein	CAM_CL_233	phytax.match.26452233.1									nucl	nucl	2.20974e+17
jgi|Thaps3|22886|estExt_fgenesh1_	1508_336_693_F3!AR1_G00032_24nts_2	CDS	0	4785	1862	1883	22886	-25.5	0.000434	22886	3348	jgi_22886_1400.m000300-Thaps3	sp|Q7RY84|TIF31_NEUCR	Protein TIF31 homolog OS=Neurospora crassa GN=tif-31 PE=3 SV=2	tps:THAPSDRAFT_22886	hypothetical protein; K03255 translation initiation factor eIF-3 subunit P135	CAM_CL_2079	phytax.match.26440198.1									nucl	nucl	2.20974e+17
jgi|Thaps3|22887|estExt_fgenesh1_	1172_810_1068_F3!AR2_G31013_23nts_4	CDS	0	2079	640	664	22887	-25.6	0.000499	22887	3349	jgi_22887_1400.m000246-Thaps3			tps:THAPSDRAFT_22887	hypothetical protein		phytax.match.26444083.1									nucl	extr	2.20974e+17
jgi|Thaps3|22897|estExt_fgenesh1_	1595_1216_233_F3!AR1_G31013_22nts_2	CDS	0	3234	1834	1860	22897	-26.1	0.000406	22897	3354	jgi_22897_1400.m000522-Thaps3	sp|P35123|UBP4_MOUSE	Ubiquitin carboxyl-terminal hydrolase 4 OS=Mus musculus GN=Usp4 PE=1 SV=2	tps:THAPSDRAFT_22897	hypothetical protein; K11835 ubiquitin carboxyl-terminal hydrolase 4/11/15 [EC:3.1.2.15]	CAM_CL_2347	phytax.match.26459614.1			PF00443.22	Ubiquitin carboxyl-terminal hydrolase	GO:0004221, GO:0006511				chlo	mito	2.20974e+17
jgi|Thaps3|22901|estExt_fgenesh1_	1381_423_1947_F3!AR1_G31013_20nts_12	CDS	0	1590	1416	1431	22901	-21.1	0.001875	22901	3358	jgi_22901_1400.m000203-Thaps3			tps:THAPSDRAFT_22901	hypothetical protein	CAM_CL_2389	phytax.match.26444613.1									nucl	nucl	2.20974e+17
jgi|Thaps3|22907|estExt_fgenesh1_	1177_1978_318_F3!AR2_G00032_20nts_2	3UTR	0	2370	2406	2429	22907	-27.9	8.7e-05	22907	3360	jgi_22907_1400.m000787-Thaps3			tps:THAPSDRAFT_22907	hypothetical protein											nucl	nucl	2.20974e+17
jgi|Thaps3|22922|estExt_fgenesh1_	1518_886_1823_F3!AR1_G31013_20nts_1	CDS	0	9396	8402	8424	22922	-23.4	0.001064	22922	3365	jgi_22922_1400.m000006-Thaps3	sp|Q54LB8|VP13A_DICDI	Putative vacuolar protein sorting-associated protein 13A OS=Dictyostelium discoideum GN=vps13A PE=2 SV=1	tps:THAPSDRAFT_22922	hypothetical protein	CAM_CL_1909	phytax.match.26443688.1			PF06650.5	Protein of unknown function (DUF1162)	GO:0008104				plas	plas	2.20974e+17
jgi|Thaps3|22935|estExt_fgenesh1_	1442_152_704_F3!AR1_G31013_22nts_6	CDS	0	3189	609	632	22935	-28.3	8.8e-05	22935	3371	jgi_22935_1400.m000034-Thaps3			tps:THAPSDRAFT_22935	hypothetical protein		phytax.match.26444118.1									nucl	cyto	2.20974e+17
jgi|Thaps3|22940|estExt_fgenesh1_	1172_810_1068_F3!AR2_G31013_23nts_4	CDS	0	4263	2241	2268	22940	-25.2	0.000801	22940	3374	jgi_22940_1400.m000660-Thaps3			tps:THAPSDRAFT_22940	hypothetical protein	CAM_CL_2477										nucl	extr	2.20974e+17
jgi|Thaps3|22950|estExt_fgenesh1_	1427_942_1564_F3!AR1_G31013_20nts_7	CDS	0	12021	493	513	22950	-33.1	3e-06	22950	3381	jgi_22950_1401.m000732-Thaps3	sp|Q557B8|COMF_DICDI	Communication mutant protein F OS=Dictyostelium discoideum GN=comF-1 PE=3 SV=1	tps:THAPSDRAFT_22950	hypothetical protein	CAM_CL_3822	phytax.match.26448407.1			PF08811.4	Protein of unknown function (DUF1800)					chlo	mito	2.20973e+17
jgi|Thaps3|22969|estExt_fgenesh1_	1499_1964_1108_F3!AR1_G31013_20nts_1	CDS	54	1950	592	614	22969	-25.7	0.000279	22969	3395	jgi_22969_1401.m000771-Thaps3			tps:THAPSDRAFT_22969	hypothetical protein											chlo	mito	2.20973e+17
jgi|Thaps3|22984|estExt_fgenesh1_	1180_1482_783_F3!AR2_G31013_21nts_2	CDS	0	1125	657	688	22984	-28.7	0.000129	22984	3400	jgi_22984_1401.m000341-Thaps3	sp|P10733|SEVE_DICDI	Severin OS=Dictyostelium discoideum GN=sevA PE=1 SV=1	tps:THAPSDRAFT_22984	hypothetical protein	CAM_CL_314	phytax.match.26440916.1			PF00626.15	Gelsolin repeat					cyto	cyto	2.20973e+17
jgi|Thaps3|22996|estExt_fgenesh1_	1442_152_704_F3!AR1_G31013_22nts_6	CDS	0	801	752	785	22996	-24.5	0.001591	22996	3406	jgi_22996_1401.m000099-Thaps3	sp|P25043|PSB7_YEAST	Proteasome component PUP1 OS=Saccharomyces cerevisiae GN=PUP1 PE=1 SV=1	tps:THAPSDRAFT_22996	hypothetical protein	CAM_CL_581	phytax.match.26457700.1			PF00227.19	Proteasome subunit	GO:0004298, GO:0005839, GO:0051603	TIGR03634	proteasome endopeptidase complex, archaeal, beta subunit	GO:0000502, GO:0004175, GO:0010498	chlo	extr	2.20973e+17
jgi|Thaps3|23012|estExt_fgenesh1_	1172_810_1068_F3!AR2_G31013_23nts_4	CDS	0	5412	5091	5122	23012	-24.1	0.001923	23012	3412	jgi_23012_1401.m000049-Thaps3			tps:THAPSDRAFT_23012	hypothetical protein		phytax.match.26450868.1									nucl	nucl	2.20973e+17
jgi|Thaps3|23028|estExt_fgenesh1_	1180_1482_783_F3!AR2_G31013_21nts_2	CDS	0	1872	801	821	23028	-22.7	0.00146	23028	3419	jgi_23028_1401.m000456-Thaps3	sp|Q39493|DSK1_CYLFU	Diatom spindle kinesin 1 OS=Cylindrotheca fusiformis GN=DSK1 PE=2 SV=1	tps:THAPSDRAFT_23028	hypothetical protein; K10393 kinesin family member 2/24	CAM_CL_166	phytax.match.26442395.1			PF00225.16	Kinesin motor domain	GO:0003777, GO:0005524, GO:0007018				chlo	mito	2.20973e+17
jgi|Thaps3|23033|estExt_fgenesh1_	1442_152_704_F3!AR1_G31013_22nts_6	CDS	0	2874	1150	1169	23033	-31.2	1e-05	23033	3422	jgi_23033_1401.m000399-Thaps3			tps:THAPSDRAFT_23033	hypothetical protein	CAM_CL_589	phytax.match.26454534.1			PF01370.14	NAD dependent epimerase/dehydratase family	GO:0003824, GO:0044237, GO:0050662	TIGR02197	ADP-glyceromanno-heptose 6-epimerase	GO:0008712, GO:0009244	mito	lyso	2.20973e+17
jgi|Thaps3|23036|estExt_fgenesh1_	1180_1482_783_F3!AR2_G31013_21nts_2	CDS	0	3273	1200	1223	23036	-23.6	0.001159	23036	3424	jgi_23036_1401.m000053-Thaps3			tps:THAPSDRAFT_23036	hypothetical protein		phytax.match.26441852.1									plas	plas	2.20973e+17
jgi|Thaps3|23043|estExt_fgenesh1_	1008_1638_234_F3!AR2_G00032_24nts_1	CDS	0	2199	195	221	23043	-21.5	0.006231	23043	3428	jgi_23043_1401.m000532-Thaps3			tps:THAPSDRAFT_23043	hypothetical protein		phytax.match.26444011.1									chlo	nucl	2.20973e+17
jgi|Thaps3|23047|estExt_fgenesh1_	1408_1985_285_F3!AR1_G31013_23nts_2	CDS	84	1383	981	1014	23047	-23.4	0.003217	23047	3430	jgi_23047_1401.m000286-Thaps3			tps:THAPSDRAFT_23047	hypothetical protein		phytax.match.26440578.1									nucl	cyto	2.20973e+17
jgi|Thaps3|23050|estExt_fgenesh1_	1442_152_704_F3!AR1_G31013_22nts_6	CDS	0	753	274	293	23050	-31.3	9e-06	23050	3432	jgi_23050_1401.m000770-Thaps3	sp|Q940S5|COPZ1_ARATH	Coatomer subunit zeta-1 OS=Arabidopsis thaliana GN=At1g60970 PE=2 SV=1	tps:THAPSDRAFT_23050	hypothetical protein	CAM_CL_8990	phytax.match.26439416.1									cyto	cyto	2.20973e+17
jgi|Thaps3|23052|estExt_fgenesh1_	1529_1170_904_F3!AR1_G31013_23nts_3	CDS	0	1875	1199	1223	23052	-26.7	0.000269	23052	3434	jgi_23052_1401.m000163-Thaps3	sp|Q5U378|TBCE_DANRE	Tubulin-specific chaperone E OS=Danio rerio GN=tbce PE=2 SV=2	tps:THAPSDRAFT_23052	hypothetical protein	CAM_CL_3487	phytax.match.26458227.1			PF01302.18	CAP-Gly domain					cyto	extr	2.20973e+17
jgi|Thaps3|23072|estExt_fgenesh1_	1233_1805_1228_F3!AR2_G00032_22nts_1	CDS	177	2640	537	561	23072	-25.2	0.000565	23072	3443	jgi_23072_1401.m000110-Thaps3			tps:THAPSDRAFT_23072	hypothetical protein											nucl	nucl	2.20973e+17
jgi|Thaps3|23074|estExt_fgenesh1_	1427_942_1564_F3!AR1_G31013_20nts_7	CDS	0	1692	1240	1260	23074	-33.6	2e-06	23074	3444	jgi_23074_1401.m000177-Thaps3			tps:THAPSDRAFT_23074	hypothetical protein		phytax.match.26448983.1			PF02213.9	GYF domain					nucl	nucl	2.20973e+17
jgi|Thaps3|23092|estExt_fgenesh1_	1508_336_693_F3!AR1_G00032_24nts_2	CDS	0	1851	657	689	23092	-27.2	0.000423	23092	3452	jgi_23092_1401.m000491-Thaps3			tps:THAPSDRAFT_23092	hypothetical protein		phytax.match.26452248.1									cyto	nucl	2.20973e+17
jgi|Thaps3|23126|estExt_fgenesh1_	1072_1906_853_F3!AR2_G31013_22nts_1	CDS	0	1335	737	760	23126	-20.1	0.009375	23126	3469	jgi_23126_1401.m000154-Thaps3			tps:THAPSDRAFT_23126	hypothetical protein		phytax.match.26452085.1									chlo	extr	2.20973e+17
jgi|Thaps3|23130|estExt_fgenesh1_	1408_1985_285_F3!AR1_G31013_23nts_2	CDS	0	4710	1046	1072	23130	-18.9	0.024186	23130	3473	jgi_23130_1401.m000213-Thaps3	sp|Q8NDF8|PAPD5_HUMAN	PAP-associated domain-containing protein 5 OS=Homo sapiens GN=PAPD5 PE=1 SV=2	tps:THAPSDRAFT_23130	hypothetical protein		phytax.match.26459714.1									nucl	nucl	2.20973e+17
jgi|Thaps3|23142|estExt_fgenesh1_	898_725_1897_F3!AR2_G31013_23nts_1	3UTR	12	1479	1501	1521	23142	-27.6	0.000105	23142	3475	jgi_23142_1401.m000085-Thaps3	sp|Q3USY0|S38AB_MOUSE	Putative sodium-coupled neutral amino acid transporter 11 OS=Mus musculus GN=Slc38a11 PE=2 SV=2	tps:THAPSDRAFT_23142	hypothetical protein	CAM_CL_3677	phytax.match.26449012.1			PF01490.11	Transmembrane amino acid transporter protein					plas	plas	2.20973e+17
jgi|Thaps3|23147|estExt_fgenesh1_	1431_1377_1517_F3!AR1_G31013_23nts_3	CDS	108	1458	643	667	23147	-22.9	0.002274	23147	3478	jgi_23147_1401.m000335-Thaps3			tps:THAPSDRAFT_23147	hypothetical protein		phytax.match.26451545.1									nucl	cyto	2.20973e+17
jgi|Thaps3|23179|estExt_fgenesh1_	1595_1216_233_F3!AR1_G31013_22nts_2	CDS	0	3333	696	722	23179	-28.7	9.5e-05	23179	3489	jgi_23179_1401.m000326-Thaps3	sp|Q7Z2Z2|ETUD1_HUMAN	Elongation factor Tu GTP-binding domain-containing protein 1 OS=Homo sapiens GN=EFTUD1 PE=1 SV=2	tps:THAPSDRAFT_23179	hypothetical protein; K03234 elongation factor EF-2 [EC:3.6.5.3]	CAM_CL_16	phytax.match.26448684.1			PF00009.20	Elongation factor Tu GTP binding domain	GO:0003924, GO:0005525	TIGR00490	translation elongation factor aEF-2	GO:0003746, GO:0006414	chlo	nucl	2.20973e+17
jgi|Thaps3|23184|estExt_fgenesh1_	921_306_230_F3!AR2_G31013_21nts_451	CDS	0	1065	942	969	23184	-22.2	0.003519	23184	3491	jgi_23184_1401.m000340-Thaps3	sp|Q148L6|DHDH_BOVIN	Trans-1,2-dihydrobenzene-1,2-diol dehydrogenase OS=Bos taurus GN=DHDH PE=2 SV=1	tps:THAPSDRAFT_23184	dihydrodiol dehydrogenase (EC:1.3.1.20)	CAM_CL_211	phytax.match.26441426.1			PF01408.15	Oxidoreductase family, NAD-binding Rossmann fold	GO:0016491				extr	cysk	2.20973e+17
jgi|Thaps3|23198|estExt_fgenesh1_	1599_1566_1907_F3!AR1_G31013_20nts_2	CDS	0	1185	273	289	23198	-27.6	4e-05	23198	3497	jgi_23198_1401.m000243-Thaps3			tps:THAPSDRAFT_23198	hypothetical protein		phytax.match.26452750.1									nucl	mito_nucl	2.20973e+17
jgi|Thaps3|23259|estExt_fgenesh1_	929_478_777_F3!AR2_G00032_23nts_1	CDS	0	2184	1268	1287	23259	-28.6	5.2e-05	23259	3532	jgi_23259_1401.m000215-Thaps3	sp|Q9EQH7|NDST3_MOUSE	Bifunctional heparan sulfate N-deacetylase/N-sulfotransferase 3 OS=Mus musculus GN=Ndst3 PE=2 SV=2	tps:THAPSDRAFT_23259	hypothetical protein	CAM_CL_5374	phytax.match.26454442.1			PF00439.18	Bromodomain					chlo	E.R.	2.20973e+17
jgi|Thaps3|23269|estExt_fgenesh1_	1233_1805_1228_F3!AR2_G00032_22nts_1	CDS	0	3468	346	367	23269	-23.2	0.001336	23269	3538	jgi_23269_1401.m000186-Thaps3			tps:THAPSDRAFT_23269	hypothetical protein		phytax.match.26457850.1									chlo	plas	2.20973e+17
jgi|Thaps3|23273|estExt_fgenesh1_	921_306_230_F3!AR2_G31013_21nts_451	CDS	0	2175	872	889	23273	-27.7	5.1e-05	23273	3542	jgi_23273_1401.m000759-Thaps3			tps:THAPSDRAFT_23273	hypothetical protein		phytax.match.26445718.1									nucl	nucl	2.20973e+17
jgi|Thaps3|23274|estExt_fgenesh1_	1518_886_1823_F3!AR1_G31013_20nts_1	CDS	0	3423	1190	1217	23274	-23.3	0.00172	23274	3543	jgi_23274_1401.m000029-Thaps3	sp|Q60389|Y079_METJA	Uncharacterized protein MJ0079 OS=Methanocaldococcus jannaschii GN=MJ0079 PE=4 SV=1	tps:THAPSDRAFT_23274	hypothetical protein	CAM_CL_1803	phytax.match.26440552.1			PF07728.7	AAA domain (dynein-related subfamily)	GO:0005524, GO:0016887				chlo	plas	2.20973e+17
jgi|Thaps3|23279|estExt_fgenesh1_	918_1375_288_F3!AR2_G31013_21nts_7	CDS	0	5259	4390	4416	23279	-24	0.00119	23279	3547	jgi_23279_1401.m000557-Thaps3	sp|B1MTK1|THOC2_CALMO	THO complex subunit 2 OS=Callicebus moloch GN=THOC2 PE=3 SV=1	tps:THAPSDRAFT_23279	hypothetical protein; K12879 THO complex subunit 2	CAM_CL_1999	phytax.match.26454845.1	ko03040	Spliceosome	PF11262.1	Transcription factor/nuclear export subunit protein 2					nucl	nucl	2.20973e+17
jgi|Thaps3|23284|estExt_fgenesh1_	1408_1985_285_F3!AR1_G31013_23nts_2	CDS	0	2754	2448	2476	23284	-19.7	0.017173	23284	3550	jgi_23284_1401.m000113-Thaps3			tps:THAPSDRAFT_23284	hypothetical protein											nucl	nucl	2.20973e+17
jgi|Thaps3|23284|estExt_fgenesh1_	1172_810_1068_F3!AR2_G31013_23nts_4	CDS	0	2754	2279	2302	23284	-24	0.001124	23284	3550	jgi_23284_1401.m000113-Thaps3			tps:THAPSDRAFT_23284	hypothetical protein											nucl	nucl	2.20973e+17
jgi|Thaps3|23285|estExt_fgenesh1_	918_1375_288_F3!AR2_G31013_21nts_7	CDS	0	1938	801	824	23285	-22.5	0.002178	23285	3551	jgi_23285_1401.m000291-Thaps3	sp|A4IHR1|TTC30_XENTR	Tetratricopeptide repeat protein 30 OS=Xenopus tropicalis GN=ttc30 PE=2 SV=1	tps:THAPSDRAFT_23285	hypothetical protein	CAM_CL_2926	phytax.match.26455358.1									mito	nucl	2.20973e+17
jgi|Thaps3|23292|estExt_fgenesh1_	1431_1377_1517_F3!AR1_G31013_23nts_3	CDS	123	1452	394	420	23292	-29.1	8.5e-05	23292	3555	jgi_23292_1401.m000609-Thaps3	sp|Q0VAX3|FAD2L_MOUSE	Fatty acid desaturase 2-like protein OS=Mus musculus PE=2 SV=1	tps:THAPSDRAFT_23292	hypothetical protein	CAM_CL_1484	phytax.match.26438524.1			PF00487.17	Fatty acid desaturase	GO:0006629, GO:0016491, GO:0055114				cyto	plas	2.20973e+17
jgi|Thaps3|23301|estExt_fgenesh1_	1394_1396_402_F3!AR1_G31013_23nts_3	CDS	0	4908	3037	3067	23301	-22.4	0.004543	23301	3559	jgi_23301_1401.m000516-Thaps3	sp|O94906|PRP6_HUMAN	Pre-mRNA-processing factor 6 OS=Homo sapiens GN=PRPF6 PE=1 SV=1	tps:THAPSDRAFT_23301	hypothetical protein		phytax.match.26456803.1									nucl	nucl	2.20973e+17
jgi|Thaps3|23306|estExt_fgenesh1_	1442_152_704_F3!AR1_G31013_22nts_6	CDS	0	1701	1258	1284	23306	-22.8	0.002567	23306	3562	jgi_23306_1401.m000355-Thaps3			tps:THAPSDRAFT_23306	hypothetical protein		phytax.match.26444372.1									chlo	mito	2.20973e+17
jgi|Thaps3|23306|estExt_fgenesh1_	1599_1566_1907_F3!AR1_G31013_20nts_2	CDS	0	1701	142	159	23306	-28.4	2.9e-05	23306	3562	jgi_23306_1401.m000355-Thaps3			tps:THAPSDRAFT_23306	hypothetical protein		phytax.match.26444372.1									chlo	mito	2.20973e+17
jgi|Thaps3|23315|estExt_fgenesh1_	1177_1978_318_F3!AR2_G00032_20nts_2	CDS	0	1860	1842	1863	23315	-23.9	0.000719	23315	3569	jgi_23315_1401.m000640-Thaps3	sp|Q8VE37|RCC1_MOUSE	Regulator of chromosome condensation OS=Mus musculus GN=Rcc1 PE=1 SV=1	tps:THAPSDRAFT_23315	hypothetical protein	CAM_CL_3289	phytax.match.26438621.1			PF00415.11	Regulator of chromosome condensation (RCC1) repeat					nucl	nucl	2.20973e+17
jgi|Thaps3|23316|estExt_fgenesh1_	929_478_777_F3!AR2_G00032_23nts_1	CDS	0	1818	1478	1504	23316	-33.1	9e-06	23316	3570	jgi_23316_1401.m000758-Thaps3	sp|Q803R5|FTSJ2_DANRE	S-adenosyl-L-methionine-dependent methyltransferase ftsjd2 OS=Danio rerio GN=ftsjd2 PE=2 SV=1	tps:THAPSDRAFT_23316	hypothetical protein	CAM_CL_5276	phytax.match.26450996.1			PF01728.12	FtsJ-like methyltransferase	GO:0003676, GO:0008168, GO:0032259				nucl	nucl	2.20973e+17
jgi|Thaps3|23332|estExt_fgenesh1_	1427_942_1564_F3!AR1_G31013_20nts_7	3UTR	0	3633	4334	4353	23332	-30.5	1.1e-05	23332	3577	jgi_23332_1402.m000429-Thaps3	sp|Q5TEA6|SE1L2_HUMAN	Protein sel-1 homolog 2 OS=Homo sapiens GN=SEL1L2 PE=1 SV=2	tps:THAPS_23332	hypothetical protein	CAM_CL_2812	phytax.match.26447385.1			PF08238.5	Sel1 repeat					vacu	extr	2.09586e+17
jgi|Thaps3|23334|estExt_fgenesh1_	1427_942_1564_F3!AR1_G31013_20nts_7	CDS	0	9849	845	866	23334	-32.3	5e-06	23334	3578	jgi_23334_1402.m000124-Thaps3			tps:THAPS_23334	hypothetical protein	CAM_CL_11035163	phytax.match.26442668.1									nucl	extr	2.09586e+17
jgi|Thaps3|23334|estExt_fgenesh1_	906_1399_882_F3!AR2_G31013_20nts_1	CDS	0	9849	4843	4863	23334	-25.2	0.000299	23334	3578	jgi_23334_1402.m000124-Thaps3			tps:THAPS_23334	hypothetical protein	CAM_CL_11035163	phytax.match.26442668.1									nucl	extr	2.09586e+17
jgi|Thaps3|23335|estExt_fgenesh1_	1172_810_1068_F3!AR2_G31013_23nts_4	CDS	0	1959	959	985	23335	-29.9	5.4e-05	23335	3579	jgi_23335_1402.m000640-Thaps3	sp|Q9FKX5|ATL5P_ARATH	RING-H2 finger protein ATL5P OS=Arabidopsis thaliana GN=ATL5P PE=2 SV=1	tps:THAPS_23335	hypothetical protein	CAM_CL_1734										nucl	nucl	2.09586e+17
jgi|Thaps3|23339|estExt_fgenesh1_	1595_1216_233_F3!AR1_G31013_22nts_2	CDS	0	2505	2316	2333	23339	-27.5	6.5e-05	23339	3583	jgi_23339_1402.m000666-Thaps3			tps:THAPS_23339	hypothetical protein											cyto	E.R.	2.09586e+17
jgi|Thaps3|23346|estExt_fgenesh1_	1381_423_1947_F3!AR1_G31013_20nts_12	CDS	0	3747	958	978	23346	-16.7	0.044547	23346	3590	jgi_23346_1402.m000393-Thaps3			tps:THAPS_23346	hypothetical protein		phytax.match.26440702.1									chlo	nucl	2.09586e+17
jgi|Thaps3|23359|estExt_fgenesh1_	1442_152_704_F3!AR1_G31013_22nts_6	CDS	0	2067	985	1006	23359	-34.4	2e-06	23359	3596	jgi_23359_1402.m000204-Thaps3			tps:THAPS_23359	hypothetical protein											nucl	plas	2.09586e+17
jgi|Thaps3|23362|estExt_fgenesh1_	906_1399_882_F3!AR2_G31013_20nts_1	CDS	0	2325	606	634	23362	-22.7	0.002589	23362	3599	jgi_23362_1402.m000715-Thaps3	sp|Q8NDF8|PAPD5_HUMAN	PAP-associated domain-containing protein 5 OS=Homo sapiens GN=PAPD5 PE=1 SV=2	tps:THAPS_23362	hypothetical protein	CAM_CL_11040135	phytax.match.26455991.1			PF03828.12	Poly(A) polymerase					nucl	nucl	2.09586e+17
jgi|Thaps3|23363|estExt_fgenesh1_	918_1375_288_F3!AR2_G31013_21nts_7	CDS	372	891	383	402	23363	-25.4	0.000266	23363	3600	jgi_23363_1402.m000131-Thaps3			tps:THAPS_23363	hypothetical protein											chlo	mito	2.09586e+17
jgi|Thaps3|23366|estExt_fgenesh1_	1427_942_1564_F3!AR1_G31013_20nts_7	CDS	0	3501	3150	3170	23366	-32.3	4e-06	23366	3602	jgi_23366_1402.m000083-Thaps3			tps:THAPS_23366	hypothetical protein		phytax.match.26438174.1									nucl	cyto	2.09586e+17
jgi|Thaps3|23370|estExt_fgenesh1_	1053_1515_1221_F3!AR2_G31013_23nts_1	CDS	0	4887	3009	3036	23370	-27.7	0.000201	23370	3605	jgi_23370_1402.m000470-Thaps3	sp|Q54WW7|Y0010_DICDI	Probable serine/threonine-protein kinase DDB_G0279405 OS=Dictyostelium discoideum GN=DDB_G0279405 PE=3 SV=1	tps:THAPS_23370	hypothetical protein	CAM_CL_58	phytax.match.26438174.1			PF00069.18	Protein kinase domain	GO:0004672, GO:0005524, GO:0006468				nucl	nucl	2.09586e+17
jgi|Thaps3|23387|estExt_fgenesh1_	1177_1978_318_F3!AR2_G00032_20nts_2	CDS	0	3087	2768	2792	23387	-19.4	0.012658	23387	3615	jgi_23387_1402.m000584-Thaps3	sp|Q55EQ3|Y9086_DICDI	Uncharacterized abhydrolase domain-containing protein DDB_G0269086 OS=Dictyostelium discoideum GN=DDB_G0269086 PE=1 SV=2	tps:THAPS_23387	hypothetical protein	CAM_CL_11040439				PF00397.19	WW domain	GO:0005515	TIGR02349	chaperone protein DnaJ	GO:0005515, GO:0006457, GO:0009408	chlo	mito	2.09586e+17
jgi|Thaps3|23391|estExt_fgenesh1_	1518_886_1823_F3!AR1_G31013_20nts_1	5UTR	1887	3372	1570	1588	23391	-25.2	0.000233	23391	3618	jgi_23391_1402.m000572-Thaps3	sp|Q9Y1W0|FAD5A_DICDI	Delta(5) fatty acid desaturase A OS=Dictyostelium discoideum GN=fadA PE=1 SV=1	tps:THAPS_23391	DES11; microsomal delta-5 desaturase	CAM_CL_1484	phytax.match.26441824.1			PF00487.17	Fatty acid desaturase	GO:0006629, GO:0016491, GO:0055114				cyto	plas	2.09586e+17
jgi|Thaps3|23410|estExt_fgenesh1_	1499_1964_1108_F3!AR1_G31013_20nts_1	CDS	0	3258	2942	2967	23410	-28	0.000101	23410	3631	jgi_23410_1402.m000373-Thaps3	sp|Q9NW82|WDR70_HUMAN	WD repeat-containing protein 70 OS=Homo sapiens GN=WDR70 PE=1 SV=1	tps:THAPS_23410	hypothetical protein	CAM_CL_2971	phytax.match.26437939.1			PF00400.25	WD domain, G-beta repeat					chlo	nucl	2.09586e+17
jgi|Thaps3|23417|estExt_fgenesh1_	1476_61_668_F3!AR1_G00032_23nts_2	CDS	81	1278	637	663	23417	-28	0.000156	23417	3636	jgi_23417_1402.m000614-Thaps3	sp|Q13336|UT1_HUMAN	Urea transporter 1 OS=Homo sapiens GN=SLC14A1 PE=2 SV=2	tps:THAPS_23417	urea transporter	CAM_CL_4498	phytax.match.26453512.1			PF03253.7	Urea transporter	GO:0015204, GO:0015840, GO:0016021	TIGR03441	urea transporter	GO:0015204, GO:0015840, GO:0016021	chlo	mito	2.09586e+17
jgi|Thaps3|23419|estExt_fgenesh1_	1381_423_1947_F3!AR1_G31013_20nts_12	CDS	0	3567	1309	1328	23419	-19.6	0.007437	23419	3638	jgi_23419_1402.m000395-Thaps3	sp|P23382|INA_BACTL	Immune inhibitor A OS=Bacillus thuringiensis subsp. alesti GN=ina PE=1 SV=1	tps:THAPS_23419	hypothetical protein	CAM_CL_4034	phytax.match.26441796.1			PF05547.4	Immune inhibitor A peptidase M6	GO:0006508, GO:0008233	TIGR03296	M6 family metalloprotease domain		nucl	extr	2.09586e+17
jgi|Thaps3|23427|estExt_fgenesh1_	929_478_777_F3!AR2_G00032_23nts_1	CDS	0	738	499	523	23427	-27.1	0.000215	23427	3641	jgi_23427_1402.m000510-Thaps3			tps:THAPS_23427	hypothetical protein											plas	plas	2.09586e+17
jgi|Thaps3|23433|estExt_fgenesh1_	1233_1805_1228_F3!AR2_G00032_22nts_1	CDS	0	1713	1393	1415	23433	-27	0.000166	23433	3645	jgi_23433_1402.m000331-Thaps3			tps:THAPS_23433	hypothetical protein											nucl	nucl	2.09586e+17
jgi|Thaps3|23437|estExt_fgenesh1_	1529_1170_904_F3!AR1_G31013_23nts_3	CDS	0	5349	784	816	23437	-27.7	0.000294	23437	3647	jgi_23437_1402.m000167-Thaps3	sp|P53273|YG35_YEAST	Uncharacterized vacuolar membrane protein YGR125W OS=Saccharomyces cerevisiae GN=YGR125W PE=1 SV=1	tps:THAPS_23437	hypothetical protein	CAM_CL_376	phytax.match.26452427.1			PF00916.13	Sulfate transporter family	GO:0005215, GO:0006810, GO:0016021, GO:0055085	TIGR00815	sulfate permease	GO:0008272, GO:0015116, GO:0016020	nucl	plas	2.09586e+17
jgi|Thaps3|23446|estExt_fgenesh1_	906_1399_882_F3!AR2_G31013_20nts_1	CDS	54	1098	851	878	23446	-24.2	0.001035	23446	3652	jgi_23446_1402.m000147-Thaps3			tps:THAPS_23446	hypothetical protein		phytax.match.26451137.1									nucl	mito	2.09586e+17
jgi|Thaps3|23462|estExt_fgenesh1_	1508_336_693_F3!AR1_G00032_24nts_2	CDS	0	2205	1015	1035	23462	-21.7	0.003446	23462	3660	jgi_23462_1402.m000013-Thaps3			tps:THAPS_23462	hypothetical protein		phytax.match.26452201.1									chlo	extr	2.09586e+17
jgi|Thaps3|23467|estExt_fgenesh1_	1053_1515_1221_F3!AR2_G31013_23nts_1	CDS	0	3261	2598	2625	23467	-26.7	0.00035	23467	3663	jgi_23467_1402.m000382-Thaps3			tps:THAPS_23467	hypothetical protein											nucl	nucl	2.09586e+17
jgi|Thaps3|23469|estExt_fgenesh1_	1499_1964_1108_F3!AR1_G31013_20nts_1	CDS	0	2865	1591	1610	23469	-23.1	0.000926	23469	3664	jgi_23469_1402.m000075-Thaps3	sp|Q92541|RTF1_HUMAN	RNA polymerase-associated protein RTF1 homolog OS=Homo sapiens GN=RTF1 PE=1 SV=3	tps:THAPS_23469	hypothetical protein	CAM_CL_2905	phytax.match.26444028.1			PF03126.11	Plus-3 domain	GO:0003677, GO:0005634, GO:0006352, GO:0016570				nucl	nucl	2.09586e+17
jgi|Thaps3|23491|estExt_fgenesh1_	918_1375_288_F3!AR2_G31013_21nts_7	CDS	0	6516	54	77	23491	-24.5	0.000692	23491	3675	jgi_23491_1402.m000397-Thaps3	sp|Q9LRB7|EL5_ORYSJ	E3 ubiquitin-protein ligase EL5 OS=Oryza sativa subsp. japonica GN=EL5.1 PE=1 SV=1	tps:THAPS_23491	hypothetical protein	CAM_CL_11017234	phytax.match.26454727.1			PF03372.16	Endonuclease/Exonuclease/phosphatase family					plas	plas	2.09586e+17
jgi|Thaps3|23492|estExt_fgenesh1_	1499_1964_1108_F3!AR1_G31013_20nts_1	CDS	0	2277	1930	1951	23492	-23	0.001218	23492	3676	jgi_23492_1402.m000603-Thaps3	sp|Q96B70|LENG9_HUMAN	Leukocyte receptor cluster member 9 OS=Homo sapiens GN=LENG9 PE=2 SV=1	tps:THAPS_23492	hypothetical protein		phytax.match.26440599.1									plas	plas	2.09586e+17
jgi|Thaps3|23494|estExt_fgenesh1_	1427_942_1564_F3!AR1_G31013_20nts_7	CDS	0	5217	3560	3581	23494	-32.6	4e-06	23494	3677	jgi_23494_1402.m000024-Thaps3	sp|Q8VHD8|HORN_MOUSE	Hornerin OS=Mus musculus GN=Hrnr PE=1 SV=1	tps:THAPS_23494	hypothetical protein	CAM_CL_2477	phytax.match.26443333.1									nucl	plas	2.09586e+17
jgi|Thaps3|23497|estExt_fgenesh1_	1427_942_1564_F3!AR1_G31013_20nts_7	CDS	0	7116	5375	5398	23497	-29.4	3.6e-05	23497	3679	jgi_23497_1402.m000031-Thaps3			tps:THAPS_23497	hypothetical protein		phytax.match.26451837.1									plas	plas	2.09586e+17
jgi|Thaps3|23497|estExt_fgenesh1_	1595_1216_233_F3!AR1_G31013_22nts_2	CDS	0	7116	5698	5722	23497	-24	0.001115	23497	3679	jgi_23497_1402.m000031-Thaps3			tps:THAPS_23497	hypothetical protein		phytax.match.26451837.1									plas	plas	2.09586e+17
jgi|Thaps3|23507|estExt_fgenesh1_	1381_423_1947_F3!AR1_G31013_20nts_12	CDS	192	1950	1663	1684	23507	-17.6	0.028565	23507	3684	jgi_23507_1402.m000439-Thaps3			tps:THAPS_23507	hypothetical protein											plas	plas	2.09586e+17
jgi|Thaps3|23510|estExt_fgenesh1_	1518_886_1823_F3!AR1_G31013_20nts_1	CDS	0	3078	2196	2223	23510	-22.1	0.003383	23510	3687	jgi_23510_1402.m000191-Thaps3			tps:THAPS_23510	hypothetical protein		phytax.match.26446020.1									plas	plas	2.09586e+17
jgi|Thaps3|23513|estExt_fgenesh1_	1442_152_704_F3!AR1_G31013_22nts_6	CDS	0	3822	764	791	23513	-28.5	0.000116	23513	3689	jgi_23513_1402.m000716-Thaps3	sp|Q9D3U0|PUS10_MOUSE	Putative tRNA pseudouridine synthase Pus10 OS=Mus musculus GN=Pus10 PE=1 SV=1	tps:THAPS_23513	hypothetical protein	CAM_CL_388	phytax.match.26449936.1						TIGR01213	conserved hypothetical protein TIGR01213		nucl	nucl	2.09586e+17
jgi|Thaps3|23514|estExt_fgenesh1_	1529_1170_904_F3!AR1_G31013_23nts_3	CDS	0	2001	1018	1049	23514	-30.6	5.7e-05	23514	3690	jgi_23514_1402.m000492-Thaps3			tps:THAPS_23514	hypothetical protein		phytax.match.26446540.1			PF00856.21	SET domain					chlo	extr	2.09586e+17
jgi|Thaps3|23516|estExt_fgenesh1_	1431_1377_1517_F3!AR1_G31013_23nts_3	CDS	0	1284	370	399	23516	-27.6	0.00025	23516	3691	jgi_23516_1402.m000385-Thaps3			tps:THAPS_23516	hypothetical protein		phytax.match.26455542.1									extr	extr	2.09586e+17
jgi|Thaps3|23524|estExt_fgenesh1_	1518_886_1823_F3!AR1_G31013_20nts_1	CDS	0	3756	1659	1678	23524	-29.3	2.3e-05	23524	3696	jgi_23524_1402.m000573-Thaps3	sp|P35749|MYH11_HUMAN	Myosin-11 OS=Homo sapiens GN=MYH11 PE=1 SV=3	tps:THAPS_23524	hypothetical protein		phytax.match.26458998.1									nucl	nucl	2.09586e+17
jgi|Thaps3|23534|estExt_fgenesh1_	1180_1482_783_F3!AR2_G31013_21nts_2	CDS	0	1995	1414	1432	23534	-23.5	0.000726	23534	3702	jgi_23534_1402.m000586-Thaps3			tps:THAPS_23534	hypothetical protein		phytax.match.26459902.1									mito	mito	2.09586e+17
jgi|Thaps3|23537|estExt_fgenesh1_	1374_1433_1030_F3!AR1_G31013_22nts_13	CDS	0	1203	796	820	23537	-30	3.7e-05	23537	3703	jgi_23537_1402.m000684-Thaps3			tps:THAPS_23537	hypothetical protein		phytax.match.26455726.1									chlo	plas	2.09586e+17
jgi|Thaps3|23540|estExt_fgenesh1_	921_306_230_F3!AR2_G31013_21nts_451	CDS	0	1998	696	717	23540	-23.8	0.000852	23540	3706	jgi_23540_1402.m000125-Thaps3			tps:THAPS_23540	hypothetical protein		phytax.match.26438271.1									nucl	nucl	2.09586e+17
jgi|Thaps3|23544|estExt_fgenesh1_	1393_802_253_F3!AR1_G31013_21nts_2	CDS	0	2442	1564	1591	23544	-20.9	0.007193	23544	3708	jgi_23544_1402.m000449-Thaps3			tps:THAPS_23544	hypothetical protein		phytax.match.26459216.1									nucl	nucl	2.09586e+17
jgi|Thaps3|23557|estExt_fgenesh1_	1381_423_1947_F3!AR1_G31013_20nts_12	CDS	0	2361	1592	1615	23557	-19.5	0.011106	23557	3717	jgi_23557_1402.m000624-Thaps3			tps:THAPS_23557	hypothetical protein		phytax.match.26438174.1									nucl	cyto	2.09586e+17
jgi|Thaps3|23560|estExt_fgenesh1_	921_306_230_F3!AR2_G31013_21nts_451	CDS	0	4095	3750	3774	23560	-30.1	3.1e-05	23560	3718	jgi_23560_1402.m000259-Thaps3	sp|Q9Y6F8|CDY1_HUMAN	Testis-specific chromodomain protein Y 1 OS=Homo sapiens GN=CDY1 PE=1 SV=1	tps:THAPS_23560	hypothetical protein		phytax.match.26444549.1			PF00385.17	'chromo' (CHRromatin Organisation MOdifier) domain	GO:0000785, GO:0003682, GO:0005634, GO:0006333				chlo	nucl	2.09586e+17
jgi|Thaps3|23566|estExt_fgenesh1_	1233_1805_1228_F3!AR2_G00032_22nts_1	CDS	0	1587	109	136	23566	-24.3	0.001193	23566	3722	jgi_23566_1402.m000456-Thaps3			tps:THAPS_23566	hypothetical protein											vacu	extr	2.09586e+17
jgi|Thaps3|23584|estExt_fgenesh1_	929_478_777_F3!AR2_G00032_23nts_1	CDS	0	582	409	438	23584	-25.3	0.000878	23584	3731	jgi_23584_1402.m000354-Thaps3	sp|Q3SYS0|RM24_BOVIN	39S ribosomal protein L24, mitochondrial OS=Bos taurus GN=MRPL24 PE=1 SV=1	tps:THAPS_23584	hypothetical protein	CAM_CL_11761	phytax.match.26459208.1						TIGR01079	ribosomal protein L24	GO:0000315, GO:0003735, GO:0006412, GO:0022625	cyto	mito	2.09586e+17
jgi|Thaps3|23587|estExt_fgenesh1_	1172_810_1068_F3!AR2_G31013_23nts_4	CDS	0	14319	12744	12762	23587	-33	3e-06	23587	3733	jgi_23587_1402.m000214-Thaps3	sp|Q54QG5|Y3893_DICDI	Probable E3 ubiquitin-protein ligase DDB_G0283893 OS=Dictyostelium discoideum GN=DDB_G0283893 PE=3 SV=2	tps:THAPS_23587	hypothetical protein	CAM_CL_13143850	phytax.match.26445163.1									nucl	plas	2.09586e+17
jgi|Thaps3|23603|estExt_fgenesh1_	1394_1396_402_F3!AR1_G31013_23nts_3	CDS	126	2628	561	585	23603	-25.7	0.000472	23603	3742	jgi_23603_1402.m000101-Thaps3	sp|Q91VW5|GOGA4_MOUSE	Golgin subfamily A member 4 OS=Mus musculus GN=Golga4 PE=1 SV=2	tps:THAPS_23603	hypothetical protein											nucl	nucl	2.09586e+17
jgi|Thaps3|23603|estExt_fgenesh1_	1233_1805_1228_F3!AR2_G00032_22nts_1	CDS	126	2628	1011	1031	23603	-24.7	0.000504	23603	3742	jgi_23603_1402.m000101-Thaps3	sp|Q91VW5|GOGA4_MOUSE	Golgin subfamily A member 4 OS=Mus musculus GN=Golga4 PE=1 SV=2	tps:THAPS_23603	hypothetical protein											nucl	nucl	2.09586e+17
jgi|Thaps3|23605|estExt_fgenesh1_	1595_1216_233_F3!AR1_G31013_22nts_2	CDS	51	1707	1261	1286	23605	-23.8	0.001357	23605	3743	jgi_23605_1402.m000196-Thaps3			tps:THAPS_23605	hypothetical protein		phytax.match.26446937.1			PF03567.7	Sulfotransferase family	GO:0008146, GO:0016021, GO:0016051				vacu	extr	2.09586e+17
jgi|Thaps3|23621|estExt_fgenesh1_	1393_802_253_F3!AR1_G31013_21nts_2	CDS	0	861	723	749	23621	-31.1	2.2e-05	23621	3751	jgi_23621_1402.m000566-Thaps3			tps:THAPS_23621	hypothetical protein											extr	extr	2.09586e+17
jgi|Thaps3|23624|estExt_fgenesh1_	1233_1805_1228_F3!AR2_G00032_22nts_1	CDS	42	1374	1219	1242	23624	-29.1	5.6e-05	23624	3754	jgi_23624_1402.m000380-Thaps3			tps:THAPS_23624	hypothetical protein	CAM_CL_5811	phytax.match.26455282.1									nucl	extr	2.09586e+17
jgi|Thaps3|23645|estExt_fgenesh1_	1595_1216_233_F3!AR1_G31013_22nts_2	CDS	0	13482	7038	7066	23645	-25.7	0.000595	23645	3760	jgi_23645_1402.m000598-Thaps3			tps:THAPS_23645	hypothetical protein		phytax.match.26458700.1			PF12340.1	Protein of unknown function (DUF3638)					chlo	nucl	2.09586e+17
jgi|Thaps3|23653|estExt_fgenesh1_	918_1375_288_F3!AR2_G31013_21nts_7	CDS	15	996	147	174	23653	-21.6	0.004921	23653	3765	jgi_23653_1403.m000017-Thaps3	sp|P34801|CCN2_ANTMA	G2/mitotic-specific cyclin-2 OS=Antirrhinum majus PE=2 SV=1	tps:THAPSDRAFT_23653	hypothetical protein	CAM_CL_534	phytax.match.26447514.1			PF00134.16	Cyclin, N-terminal domain					chlo	nucl	2.20972e+17
jgi|Thaps3|23656|estExt_fgenesh1_	1427_942_1564_F3!AR1_G31013_20nts_7	CDS	0	1317	1133	1151	23656	-31.8	4e-06	23656	3768	jgi_23656_1403.m000352-Thaps3			tps:THAPSDRAFT_23656	hypothetical protein											nucl	nucl	2.20972e+17
jgi|Thaps3|23700|estExt_fgenesh1_	1476_61_668_F3!AR1_G00032_23nts_2	CDS	171	3633	2159	2183	23700	-23.2	0.001922	23700	3797	jgi_23700_1403.m000455-Thaps3	sp|P19171|CHIB_ARATH	Basic endochitinase B OS=Arabidopsis thaliana GN=CHI-B PE=1 SV=3	tps:THAPSDRAFT_23700	hypothetical protein	CAM_CL_3144	phytax.match.26449662.1			PF00182.12	Chitinase class I	GO:0004568, GO:0006032, GO:0016998				nucl	nucl	2.20972e+17
jgi|Thaps3|23700|estExt_fgenesh1_	1499_1964_1108_F3!AR1_G31013_20nts_1	5UTR	171	3633	32	51	23700	-22.3	0.001492	23700	3797	jgi_23700_1403.m000455-Thaps3	sp|P19171|CHIB_ARATH	Basic endochitinase B OS=Arabidopsis thaliana GN=CHI-B PE=1 SV=3	tps:THAPSDRAFT_23700	hypothetical protein	CAM_CL_3144	phytax.match.26449662.1			PF00182.12	Chitinase class I	GO:0004568, GO:0006032, GO:0016998				nucl	nucl	2.20972e+17
jgi|Thaps3|23704|estExt_fgenesh1_	929_478_777_F3!AR2_G00032_23nts_1	CDS	0	1779	20	49	23704	-32.1	2.1e-05	23704	3800	jgi_23704_1403.m000110-Thaps3	sp|P74334|ACOX_SYNY3	Apocarotenoid-15,15'-oxygenase OS=Synechocystis sp. (strain PCC 6803) GN=sll1541 PE=1 SV=1	tps:THAPSDRAFT_23704	hypothetical protein	CAM_CL_1641	phytax.match.26447750.1			PF03055.8	Retinal pigment epithelial membrane protein					chlo	extr	2.20972e+17
jgi|Thaps3|23719|estExt_fgenesh1_	921_306_230_F3!AR2_G31013_21nts_451	CDS	0	1413	397	421	23719	-25.9	0.000341	23719	3807	jgi_23719_1403.m000270-Thaps3			tps:THAPSDRAFT_23719	hypothetical protein		phytax.match.26444247.1									nucl	cyto	2.20972e+17
jgi|Thaps3|23734|estExt_fgenesh1_	921_306_230_F3!AR2_G31013_21nts_451	CDS	123	2055	906	933	23734	-23	0.002249	23734	3816	jgi_23734_1403.m000331-Thaps3			tps:THAPSDRAFT_23734	hypothetical protein											nucl	nucl	2.20972e+17
jgi|Thaps3|23737|estExt_fgenesh1_	1529_1170_904_F3!AR1_G31013_23nts_3	CDS	0	1221	385	405	23737	-37.7	0	23737	3818	jgi_23737_1403.m000119-Thaps3	sp|Q4I8X0|TRM10_GIBZE	tRNA (guanine-N(1)-)-methyltransferase OS=Gibberella zeae GN=TRM10 PE=3 SV=1	tps:THAPSDRAFT_23737	hypothetical protein	CAM_CL_5310	phytax.match.26448071.1			PF01746.14	tRNA (Guanine-1)-methyltransferase					nucl	nucl	2.20973e+17
jgi|Thaps3|23738|estExt_fgenesh1_	929_478_777_F3!AR2_G00032_23nts_1	CDS	0	5448	4733	4758	23738	-27.5	0.000189	23738	3819	jgi_23738_1403.m000076-Thaps3	sp|Q54Q69|DHKG_DICDI	Hybrid signal transduction histidine kinase G OS=Dictyostelium discoideum GN=dhkG PE=3 SV=1	tps:THAPSDRAFT_23738	hypothetical protein	CAM_CL_11003685	phytax.match.26448544.1						TIGR03903	TOMM system kinase/cyclase multidomain protein		plas	plas	2.20972e+17
jgi|Thaps3|23748|estExt_fgenesh1_	918_1375_288_F3!AR2_G31013_21nts_7	CDS	0	3462	3083	3103	23748	-20.5	0.005296	23748	3822	jgi_23748_1403.m000205-Thaps3	sp|Q8VI02|PP4R1_RAT	Serine/threonine-protein phosphatase 4 regulatory subunit 1 OS=Rattus norvegicus GN=Ppp4r1 PE=2 SV=1	tps:THAPSDRAFT_23748	hypothetical protein		phytax.match.26450531.1			PF02985.15	HEAT repeat					plas	plas	2.20972e+17
jgi|Thaps3|23753|estExt_fgenesh1_	1381_423_1947_F3!AR1_G31013_20nts_12	CDS	0	2064	1431	1455	23753	-20.9	0.005365	23753	3825	jgi_23753_1403.m000214-Thaps3			tps:THAPSDRAFT_23753	hypothetical protein		phytax.match.26443774.1									nucl	plas	2.20972e+17
jgi|Thaps3|23754|estExt_fgenesh1_	1567_164_827_F3!AR1_G31013_24nts_1	CDS	0	2883	603	634	23754	-31.1	4.9e-05	23754	3826	jgi_23754_1403.m000208-Thaps3			tps:THAPSDRAFT_23754	hypothetical protein											plas	plas	2.20973e+17
jgi|Thaps3|23773|estExt_fgenesh1_	1408_1985_285_F3!AR1_G31013_23nts_2	CDS	0	3255	443	478	23773	-19.3	0.030387	23773	3836	jgi_23773_1403.m000369-Thaps3			tps:THAPSDRAFT_23773	hypothetical protein											mito	nucl	2.20973e+17
jgi|Thaps3|23775|estExt_fgenesh1_	1408_1985_285_F3!AR1_G31013_23nts_2	CDS	0	1278	381	407	23775	-28.8	0.0001	23775	3837	jgi_23775_1403.m000028-Thaps3			tps:THAPSDRAFT_23775	hypothetical protein											chlo	nucl	2.20973e+17
jgi|Thaps3|23784|estExt_fgenesh1_	898_725_1897_F3!AR2_G31013_23nts_1	CDS	0	1029	914	938	23784	-26.4	0.000318	23784	3845	jgi_23784_1403.m000198-Thaps3			tps:THAPSDRAFT_23784	hypothetical protein		phytax.match.26443665.1									cyto	cyto_nucl	2.20972e+17
jgi|Thaps3|23810|estExt_fgenesh1_	1518_886_1823_F3!AR1_G31013_20nts_1	CDS	0	2565	1279	1296	23810	-29.2	1.8e-05	23810	3862	jgi_23810_1403.m000271-Thaps3	sp|Q55905|PPSA_SYNY3	Phosphoenolpyruvate synthase OS=Synechocystis sp. (strain PCC 6803) GN=ppsA PE=3 SV=1	tps:THAPSDRAFT_23810	PPS1; phosphoenol pyruvate synthase (EC:2.7.9.2)	CAM_CL_1507	phytax.match.26442155.1			PF01326.12	Pyruvate phosphate dikinase, PEP/pyruvate binding domain	GO:0005524, GO:0016301, GO:0016310	TIGR01418	phosphoenolpyruvate synthase	GO:0006094, GO:0008986, GO:0009401	chlo	extr	2.20973e+17
jgi|Thaps3|23825|estExt_fgenesh1_	1381_423_1947_F3!AR1_G31013_20nts_12	CDS	0	3504	557	573	23825	-18.3	0.011882	23825	3874	jgi_23825_1403.m000291-Thaps3			tps:THAPSDRAFT_23825	hypothetical protein		phytax.match.26450278.1			PF03567.7	Sulfotransferase family	GO:0008146, GO:0016021, GO:0016051				nucl	E.R.	2.20972e+17
jgi|Thaps3|23825|estExt_fgenesh1_	1442_152_704_F3!AR1_G31013_22nts_6	CDS	0	3504	2010	2039	23825	-24.7	0.001111	23825	3874	jgi_23825_1403.m000291-Thaps3			tps:THAPSDRAFT_23825	hypothetical protein		phytax.match.26450278.1			PF03567.7	Sulfotransferase family	GO:0008146, GO:0016021, GO:0016051				nucl	E.R.	2.20972e+17
jgi|Thaps3|23825|estExt_fgenesh1_	1518_886_1823_F3!AR1_G31013_20nts_1	CDS	0	3504	3212	3235	23825	-26.5	0.000195	23825	3874	jgi_23825_1403.m000291-Thaps3			tps:THAPSDRAFT_23825	hypothetical protein		phytax.match.26450278.1			PF03567.7	Sulfotransferase family	GO:0008146, GO:0016021, GO:0016051				nucl	E.R.	2.20972e+17
jgi|Thaps3|23835|estExt_fgenesh1_	1518_886_1823_F3!AR1_G31013_20nts_1	CDS	0	1632	1519	1546	23835	-29.3	5.8e-05	23835	3883	jgi_23835_1403.m000466-Thaps3			tps:THAPSDRAFT_23835	hypothetical protein		phytax.match.26446046.1									mito	extr	2.20972e+17
jgi|Thaps3|23847|estExt_fgenesh1_	1595_1216_233_F3!AR1_G31013_22nts_2	CDS	0	1503	1005	1031	23847	-22.2	0.003589	23847	3886	jgi_23847_1403.m000237-Thaps3	sp|Q58760|Y1365_METJA	Uncharacterized protein MJ1365 OS=Methanocaldococcus jannaschii GN=MJ1365 PE=4 SV=1	tps:THAPSDRAFT_23847	hypothetical protein		phytax.match.26437921.1			PF01963.10	TraB family		TIGR00261	TraB family protein		E.R._plas	E.R.	2.20972e+17
jgi|Thaps3|23860|estExt_fgenesh1_	1476_61_668_F3!AR1_G00032_23nts_2	CDS	0	1272	223	249	23860	-26.2	0.000425	23860	3894	jgi_23860_1403.m000449-Thaps3	sp|O29470|Y788_ARCFU	Uncharacterized transporter AF_0788 OS=Archaeoglobus fulgidus GN=AF_0788 PE=3 SV=1	tps:THAPSDRAFT_23860	hypothetical protein	CAM_CL_183	phytax.match.26453534.1			PF00892.13	EamA-like transporter family	GO:0016020				plas	plas	2.20973e+17
jgi|Thaps3|23872|estExt_fgenesh1_	1599_1566_1907_F3!AR1_G31013_20nts_2	CDS	0	1089	166	186	23872	-30.8	1.1e-05	23872	3900	jgi_23872_1403.m000230-Thaps3	sp|Q9JL62|GLTP_MOUSE	Glycolipid transfer protein OS=Mus musculus GN=Gltp PE=2 SV=3	tps:THAPSDRAFT_23872	hypothetical protein	CAM_CL_8401	phytax.match.26437998.1			PF08718.4	Glycolipid transfer protein (GLTP)	GO:0005737, GO:0017089, GO:0046836, GO:0051861				chlo	mito	2.20973e+17
jgi|Thaps3|23881|estExt_fgenesh1_	1529_1170_904_F3!AR1_G31013_23nts_3	CDS	0	3009	2395	2427	23881	-33	1.7e-05	23881	3904	jgi_23881_1403.m000078-Thaps3			tps:THAPSDRAFT_23881	hypothetical protein											nucl	plas	2.20972e+17
jgi|Thaps3|23886|estExt_fgenesh1_	1381_423_1947_F3!AR1_G31013_20nts_12	CDS	0	1182	679	706	23886	-22	0.003579	23886	3905	jgi_23886_1403.m000009-Thaps3			tps:THAPSDRAFT_23886	hypothetical protein	CAM_CL_7986	phytax.match.26454652.1									cyto	cysk	2.20973e+17
jgi|Thaps3|23894|estExt_fgenesh1_	1567_164_827_F3!AR1_G31013_24nts_1	CDS	0	4572	2860	2885	23894	-29.3	7.7e-05	23894	3909	jgi_23894_1403.m000442-Thaps3			tps:THAPSDRAFT_23894	hypothetical protein					PF04886.5	PT repeat					nucl	nucl	2.20972e+17
jgi|Thaps3|23895|estExt_fgenesh1_	1394_1396_402_F3!AR1_G31013_23nts_3	CDS	0	3522	2320	2345	23895	-32.3	1.3e-05	23895	3910	jgi_23895_1404.m000083-Thaps3			tps:THAPSDRAFT_23895	hypothetical protein											nucl	nucl	2.20972e+17
jgi|Thaps3|23904|estExt_fgenesh1_	1595_1216_233_F3!AR1_G31013_22nts_2	CDS	0	1800	1035	1062	23904	-29.5	6.7e-05	23904	3919	jgi_23904_1404.m000007-Thaps3			tps:THAPSDRAFT_23904	hypothetical protein		phytax.match.26441141.1									plas	plas	2.20972e+17
jgi|Thaps3|23907|estExt_fgenesh1_	1233_1805_1228_F3!AR2_G00032_22nts_1	CDS	0	1695	1051	1080	23907	-24.1	0.001545	23907	3921	jgi_23907_1404.m000097-Thaps3			tps:THAPSDRAFT_23907	hypothetical protein											nucl	nucl	2.20972e+17
jgi|Thaps3|23932|estExt_fgenesh1_	1518_886_1823_F3!AR1_G31013_20nts_1	CDS	0	4044	3588	3615	23932	-24.4	0.000925	23932	3933	jgi_23932_1404.m000336-Thaps3			tps:THAPSDRAFT_23932	hypothetical protein		phytax.match.26438918.1									nucl	nucl	2.20972e+17
jgi|Thaps3|23933|estExt_fgenesh1_	1599_1566_1907_F3!AR1_G31013_20nts_2	CDS	0	4767	3840	3857	23933	-28.1	3.5e-05	23933	3934	jgi_23933_1404.m000172-Thaps3			tps:THAPSDRAFT_23933	hypothetical protein		phytax.match.26459177.1									mito	extr	2.20972e+17
jgi|Thaps3|23933|estExt_fgenesh1_	1172_810_1068_F3!AR2_G31013_23nts_4	CDS	0	4767	2285	2311	23933	-31	2.9e-05	23933	3934	jgi_23933_1404.m000172-Thaps3			tps:THAPSDRAFT_23933	hypothetical protein		phytax.match.26459177.1									mito	extr	2.20972e+17
jgi|Thaps3|23933|estExt_fgenesh1_	1233_1805_1228_F3!AR2_G00032_22nts_1	CDS	0	4767	4710	4729	23933	-23.9	0.000719	23933	3934	jgi_23933_1404.m000172-Thaps3			tps:THAPSDRAFT_23933	hypothetical protein		phytax.match.26459177.1									mito	extr	2.20972e+17
jgi|Thaps3|23940|estExt_fgenesh1_	918_1375_288_F3!AR2_G31013_21nts_7	CDS	0	2373	901	923	23940	-29.1	4.4e-05	23940	3940	jgi_23940_1404.m000016-Thaps3			tps:THAPSDRAFT_23940	hypothetical protein											plas	plas	2.20972e+17
jgi|Thaps3|23947|estExt_fgenesh1_	918_1375_288_F3!AR2_G31013_21nts_7	CDS	0	3858	1706	1733	23947	-26.1	0.000397	23947	3945	jgi_23947_1404.m000146-Thaps3			tps:THAPSDRAFT_23947	hypothetical protein		phytax.match.26459177.1									nucl	cyto	2.20972e+17
jgi|Thaps3|23962|estExt_fgenesh1_	1518_886_1823_F3!AR1_G31013_20nts_1	CDS	0	5784	5757	5775	23962	-24.1	0.000451	23962	3956	jgi_23962_1404.m000181-Thaps3			tps:THAPSDRAFT_23962	hypothetical protein		phytax.match.26441814.1									nucl	nucl	2.20972e+17
jgi|Thaps3|23966|estExt_fgenesh1_	1599_1566_1907_F3!AR1_G31013_20nts_2	CDS	0	4932	1902	1919	23966	-25.3	0.000191	23966	3957	jgi_23966_1404.m000017-Thaps3			tps:THAPSDRAFT_23966	hypothetical protein		phytax.match.26447992.1									chlo	nucl	2.20972e+17
jgi|Thaps3|23987|estExt_fgenesh1_	918_1375_288_F3!AR2_G31013_21nts_7	CDS	0	3438	398	422	23987	-22.1	0.002976	23987	3970	jgi_23987_1404.m000202-Thaps3			tps:THAPSDRAFT_23987	hypothetical protein											plas	plas	2.20972e+17
jgi|Thaps3|23988|estExt_fgenesh1_	906_1399_882_F3!AR2_G31013_20nts_1	CDS	0	9135	390	413	23988	-25	0.000464	23988	3971	jgi_23988_1404.m000036-Thaps3			tps:THAPSDRAFT_23988	hypothetical protein	CAM_CL_718	phytax.match.26438059.1			PF08811.4	Protein of unknown function (DUF1800)					chlo	extr	2.20972e+17
jgi|Thaps3|23989|estExt_fgenesh1_	1374_1433_1030_F3!AR1_G31013_22nts_13	CDS	0	2604	393	418	23989	-34.3	4e-06	23989	3972	jgi_23989_1404.m000031-Thaps3	sp|Q9VSJ8|EXOC7_DROME	Exocyst complex component 7 OS=Drosophila melanogaster GN=exo70 PE=1 SV=2	tps:THAPSDRAFT_23989	hypothetical protein		phytax.match.26442238.1			PF03081.8	Exo70 exocyst complex subunit	GO:0000145, GO:0006887				chlo	mito	2.20972e+17
jgi|Thaps3|23992|estExt_fgenesh1_	1529_1170_904_F3!AR1_G31013_23nts_3	CDS	0	6723	1240	1264	23992	-29.8	4.7e-05	23992	3975	jgi_23992_1404.m000315-Thaps3	sp|Q80UJ7|RB3GP_MOUSE	Rab3 GTPase-activating protein catalytic subunit OS=Mus musculus GN=Rab3gap1 PE=2 SV=3	tps:THAPSDRAFT_23992	hypothetical protein	CAM_CL_11034288	phytax.match.26453312.1									nucl	nucl	2.20972e+17
jgi|Thaps3|23992|estExt_fgenesh1_	918_1375_288_F3!AR2_G31013_21nts_7	CDS	0	6723	2751	2780	23992	-21.9	0.004744	23992	3975	jgi_23992_1404.m000315-Thaps3	sp|Q80UJ7|RB3GP_MOUSE	Rab3 GTPase-activating protein catalytic subunit OS=Mus musculus GN=Rab3gap1 PE=2 SV=3	tps:THAPSDRAFT_23992	hypothetical protein	CAM_CL_11034288	phytax.match.26453312.1									nucl	nucl	2.20972e+17
jgi|Thaps3|24013|estExt_fgenesh1_	1374_1433_1030_F3!AR1_G31013_22nts_13	CDS	0	2169	975	1006	24013	-38	1e-06	24013	3988	jgi_24013_1404.m000323-Thaps3			tps:THAPSDRAFT_24013	hypothetical protein											vacu	extr	2.20972e+17
jgi|Thaps3|24018|estExt_fgenesh1_	1381_423_1947_F3!AR1_G31013_20nts_12	CDS	0	4587	3580	3600	24018	-24	0.000608	24018	3993	jgi_24018_1404.m000251-Thaps3	sp|Q868Z9|PPN_DROME	Papilin OS=Drosophila melanogaster GN=Ppn PE=1 SV=2	tps:THAPSDRAFT_24018	hypothetical protein	CAM_CL_1906	phytax.match.26450431.1									nucl	nucl	2.20972e+17
jgi|Thaps3|24018|estExt_fgenesh1_	1595_1216_233_F3!AR1_G31013_22nts_2	CDS	0	4587	3899	3922	24018	-21.4	0.004481	24018	3993	jgi_24018_1404.m000251-Thaps3	sp|Q868Z9|PPN_DROME	Papilin OS=Drosophila melanogaster GN=Ppn PE=1 SV=2	tps:THAPSDRAFT_24018	hypothetical protein	CAM_CL_1906	phytax.match.26450431.1									nucl	nucl	2.20972e+17
jgi|Thaps3|24021|estExt_fgenesh1_	1427_942_1564_F3!AR1_G31013_20nts_7	CDS	0	1911	1479	1505	24021	-30.3	3e-05	24021	3995	jgi_24021_1404.m000295-Thaps3	sp|Q09764|YA7B_SCHPO	Uncharacterized protein C24H6.11c OS=Schizosaccharomyces pombe GN=SPAC24H6.11c PE=2 SV=1	tps:THAPSDRAFT_24021	hypothetical protein	CAM_CL_376	phytax.match.26456899.1			PF00916.13	Sulfate transporter family	GO:0005215, GO:0006810, GO:0016021, GO:0055085	TIGR00815	sulfate permease	GO:0008272, GO:0015116, GO:0016020	chlo	plas	2.20972e+17
jgi|Thaps3|24026|estExt_fgenesh1_	1518_886_1823_F3!AR1_G31013_20nts_1	CDS	0	1635	733	762	24026	-26.9	0.000266	24026	3999	jgi_24026_1404.m000354-Thaps3			tps:THAPSDRAFT_24026	hypothetical protein											nucl	plas	2.20972e+17
jgi|Thaps3|24046|estExt_fgenesh1_	1172_810_1068_F3!AR2_G31013_23nts_4	CDS	0	684	422	445	24046	-33.8	4e-06	24046	4011	jgi_24046_1404.m000153-Thaps3			tps:THAPSDRAFT_24046	hypothetical protein											nucl	cyto_nucl	2.20972e+17
jgi|Thaps3|24049|estExt_fgenesh1_	1172_810_1068_F3!AR2_G31013_23nts_4	CDS	0	1710	829	853	24049	-27.3	0.000192	24049	4012	jgi_24049_1404.m000084-Thaps3	sp|Q8L844|PP413_ARATH	Pentatricopeptide repeat-containing protein At5g42310, mitochondrial OS=Arabidopsis thaliana GN=At5g42310 PE=2 SV=1	tps:THAPSDRAFT_24049	hypothetical protein	CAM_CL_233	phytax.match.26446898.1									chlo	extr	2.20972e+17
jgi|Thaps3|24063|estExt_fgenesh1_	1595_1216_233_F3!AR1_G31013_22nts_2	CDS	0	4713	3069	3100	24063	-21	0.009438	24063	4018	jgi_24063_1404.m000086-Thaps3	sp|Q54Q69|DHKG_DICDI	Hybrid signal transduction histidine kinase G OS=Dictyostelium discoideum GN=dhkG PE=3 SV=1	tps:THAPSDRAFT_24063	hypothetical protein	CAM_CL_11003685	phytax.match.26448544.1						TIGR03903	TOMM system kinase/cyclase multidomain protein		cyto	plas	2.20972e+17
jgi|Thaps3|24063|estExt_fgenesh1_	1053_1515_1221_F3!AR2_G31013_23nts_1	CDS	0	4713	2296	2317	24063	-25.9	0.000313	24063	4018	jgi_24063_1404.m000086-Thaps3	sp|Q54Q69|DHKG_DICDI	Hybrid signal transduction histidine kinase G OS=Dictyostelium discoideum GN=dhkG PE=3 SV=1	tps:THAPSDRAFT_24063	hypothetical protein	CAM_CL_11003685	phytax.match.26448544.1						TIGR03903	TOMM system kinase/cyclase multidomain protein		cyto	plas	2.20972e+17
jgi|Thaps3|24064|estExt_fgenesh1_	1072_1906_853_F3!AR2_G31013_22nts_1	CDS	150	1584	1346	1373	24064	-29.9	5.3e-05	24064	4019	jgi_24064_1404.m000030-Thaps3			tps:THAPSDRAFT_24064	hypothetical protein		phytax.match.26448460.1									nucl	nucl	2.20968e+35
jgi|Thaps3|24068|estExt_fgenesh1_	921_306_230_F3!AR2_G31013_21nts_451	CDS	39	1065	147	178	24068	-27	0.000329	24068	4022	jgi_24068_1404.m000009-Thaps3	sp|O22151|GOS12_ARATH	Golgi SNARE 12 protein OS=Arabidopsis thaliana GN=GOS12 PE=1 SV=1	tps:THAPSDRAFT_24068	SNARE component; K08495 golgi SNAP receptor complex member 1	CAM_CL_7663	phytax.match.26448651.1	ko04130	SNARE interactions in vesicular transport							golg	cyto	2.20972e+17
jgi|Thaps3|24084|estExt_fgenesh1_	929_478_777_F3!AR2_G00032_23nts_1	CDS	0	1602	1033	1062	24084	-31	3.9e-05	24084	4032	jgi_24084_1404.m000200-Thaps3	sp|Q54CL2|TCPD_DICDI	T-complex protein 1 subunit delta OS=Dictyostelium discoideum GN=cct4 PE=3 SV=1	tps:THAPSDRAFT_24084	t-complex protein 1 delta subunit; K09496 T-complex protein 1 subunit delta	CAM_CL_1138	phytax.match.26445257.1			PF00118.17	TCP-1/cpn60 chaperonin family	GO:0005515, GO:0005524, GO:0044267	TIGR02342	T-complex protein 1, delta subunit		chlo	cyto	2.20972e+17
jgi|Thaps3|24094|estExt_fgenesh1_	1177_1978_318_F3!AR2_G00032_20nts_2	CDS	0	5553	532	553	24094	-23.6	0.000857	24094	4037	jgi_24094_1405.m000273-Thaps3			tps:THAPSDRAFT_24094	hypothetical protein											nucl	nucl	2.20971e+17
jgi|Thaps3|24097|estExt_fgenesh1_	1595_1216_233_F3!AR1_G31013_22nts_2	CDS	0	4992	4169	4192	24097	-24.6	0.000725	24097	4039	jgi_24097_1405.m000192-Thaps3	sp|A2RSQ0|DEN5B_MOUSE	DENN domain-containing protein 5B OS=Mus musculus GN=Dennd5b PE=1 SV=2	tps:THAPSDRAFT_24097	hypothetical protein	CAM_CL_2076	phytax.match.26445401.1			PF02141.14	DENN (AEX-3) domain					chlo	plas	2.20971e+17
jgi|Thaps3|24101|estExt_fgenesh1_	1233_1805_1228_F3!AR2_G00032_22nts_1	CDS	0	2958	2695	2718	24101	-25.8	0.000366	24101	4045	jgi_24101_1405.m000233-Thaps3			tps:THAPSDRAFT_24101	hypothetical protein											nucl	nucl	2.20971e+17
jgi|Thaps3|24111|estExt_fgenesh1_	1599_1566_1907_F3!AR1_G31013_20nts_2	CDS	0	1824	402	428	24111	-25.7	0.000408	24111	4050	jgi_24111_1405.m000218-Thaps3	sp|Q9XTR8|LIP1_CAEEL	Lipase ZK262.3 OS=Caenorhabditis elegans GN=ZK262.3 PE=1 SV=1	tps:THAPSDRAFT_24111	probable lipase	CAM_CL_895	phytax.match.26450320.1			PF01764.18	Lipase (class 3)	GO:0004806, GO:0006629				mito	nucl	2.20972e+17
jgi|Thaps3|24118|estExt_fgenesh1_	1595_1216_233_F3!AR1_G31013_22nts_2	CDS	0	2973	1072	1096	24118	-23.6	0.001398	24118	4055	jgi_24118_1405.m000353-Thaps3	sp|Q54IF9|MYBG_DICDI	Myb-like protein G OS=Dictyostelium discoideum GN=mybG PE=3 SV=1	tps:THAPSDRAFT_24118	hypothetical protein	CAM_CL_6960	phytax.match.26452459.1			PF00249.24	Myb-like DNA-binding domain		TIGR01557	myb-like DNA-binding domain, SHAQKYF class		nucl	nucl	2.20972e+17
jgi|Thaps3|24120|estExt_fgenesh1_	1394_1396_402_F3!AR1_G31013_23nts_3	CDS	0	2439	1371	1399	24120	-24.5	0.001268	24120	4056	jgi_24120_1405.m000080-Thaps3			tps:THAPSDRAFT_24120	hypothetical protein		phytax.match.26439535.1									nucl	nucl	2.20972e+17
jgi|Thaps3|24129|estExt_fgenesh1_	1381_423_1947_F3!AR1_G31013_20nts_12	CDS	0	2157	1917	1936	24129	-22.2	0.001583	24129	4062	jgi_24129_1405.m000139-Thaps3			tps:THAPSDRAFT_24129	hypothetical protein											chlo_mito	mito	2.20971e+17
jgi|Thaps3|24137|estExt_fgenesh1_	1442_152_704_F3!AR1_G31013_22nts_6	CDS	0	2481	664	691	24137	-27.6	0.000192	24137	4068	jgi_24137_1405.m000098-Thaps3	sp|Q5SSZ5|TENS3_MOUSE	Tensin-3 OS=Mus musculus GN=Tns3 PE=1 SV=1	tps:THAPSDRAFT_24137	hypothetical protein	CAM_CL_2005	phytax.match.26455696.1			PF10409.2	C2 domain of PTEN tumour-suppressor protein					nucl	nucl	2.20972e+17
jgi|Thaps3|24144|estExt_fgenesh1_	1595_1216_233_F3!AR1_G31013_22nts_2	CDS	0	2607	2381	2401	24144	-24.9	0.000449	24144	4072	jgi_24144_1405.m000074-Thaps3	sp|O59731|YHXB_SCHPO	Uncharacterized J domain-containing protein C3E7.11c OS=Schizosaccharomyces pombe GN=SPBC3E7.11c PE=2 SV=1	tps:THAPSDRAFT_24144	hypothetical protein	CAM_CL_4134	phytax.match.26450382.1			PF00226.24	DnaJ domain	GO:0031072	TIGR02349	chaperone protein DnaJ	GO:0005515, GO:0006457, GO:0009408	chlo	nucl	2.20971e+17
jgi|Thaps3|24144|estExt_fgenesh1_	1518_886_1823_F3!AR1_G31013_20nts_1	CDS	0	2607	257	279	24144	-25.1	0.000396	24144	4072	jgi_24144_1405.m000074-Thaps3	sp|O59731|YHXB_SCHPO	Uncharacterized J domain-containing protein C3E7.11c OS=Schizosaccharomyces pombe GN=SPBC3E7.11c PE=2 SV=1	tps:THAPSDRAFT_24144	hypothetical protein	CAM_CL_4134	phytax.match.26450382.1			PF00226.24	DnaJ domain	GO:0031072	TIGR02349	chaperone protein DnaJ	GO:0005515, GO:0006457, GO:0009408	chlo	nucl	2.20971e+17
jgi|Thaps3|24158|estExt_fgenesh1_	1595_1216_233_F3!AR1_G31013_22nts_2	CDS	141	3459	730	754	24158	-22.8	0.002198	24158	4081	jgi_24158_1405.m000042-Thaps3	sp|Q6DI37|UBCP1_DANRE	Ubiquitin-like domain-containing CTD phosphatase 1 OS=Danio rerio GN=ublcp1 PE=2 SV=1	tps:THAPSDRAFT_24158	hypothetical protein	CAM_CL_5946	phytax.match.26439293.1			PF00328.15	Histidine acid phosphatase	GO:0003993	TIGR02245	HAD hydrolase, family IIID		nucl	cyto	2.20972e+17
jgi|Thaps3|24160|estExt_fgenesh1_	929_478_777_F3!AR2_G00032_23nts_1	CDS	0	624	259	283	24160	-29.2	6.6e-05	24160	4083	jgi_24160_1405.m000177-Thaps3			tps:THAPSDRAFT_24160	hypothetical protein		phytax.match.26449179.1									chlo	extr	2.20972e+17
jgi|Thaps3|24167|estExt_fgenesh1_	1595_1216_233_F3!AR1_G31013_22nts_2	CDS	0	729	196	228	24167	-26.7	0.000457	24167	4087	jgi_24167_1405.m000303-Thaps3			tps:THAPSDRAFT_24167	hypothetical protein		phytax.match.26449955.1									plas	plas	2.20972e+17
jgi|Thaps3|24171|estExt_fgenesh1_	921_306_230_F3!AR2_G31013_21nts_451	CDS	0	4383	1182	1203	24171	-25.5	0.000317	24171	4088	jgi_24171_1405.m000176-Thaps3	sp|Q8R5L3|VPS39_MOUSE	Vam6/Vps39-like protein OS=Mus musculus GN=Vps39 PE=2 SV=1	tps:THAPSDRAFT_24171	hypothetical protein	CAM_CL_11051736	phytax.match.26450534.1			PF08752.3	Coatomer gamma subunit appendage domain	GO:0005198, GO:0005515, GO:0005798, GO:0006886, GO:0016192				chlo	nucl	2.20972e+17
jgi|Thaps3|24189|estExt_fgenesh1_	929_478_777_F3!AR2_G00032_23nts_1	CDS	0	1458	742	779	24189	-25.3	0.001422	24189	4098	jgi_24189_1405.m000203-Thaps3			tps:THAPSDRAFT_24189	bZIP5; hypothetical protein		phytax.match.26441349.1			PF07716.8	Basic region leucine zipper	GO:0003700, GO:0005634, GO:0006355, GO:0043565, GO:0046983				nucl	nucl	2.20972e+17
jgi|Thaps3|24204|estExt_fgenesh1_	1381_423_1947_F3!AR1_G31013_20nts_12	CDS	0	1419	1414	1436	24204	-18.8	0.015406	24204	4105	jgi_24204_1405.m000008-Thaps3			tps:THAPSDRAFT_24204	hypothetical protein		phytax.match.26449662.1									chlo	mito	2.20972e+17
jgi|Thaps3|24207|estExt_fgenesh1_	1345_1590_717_F3!AR1_G00032_21nts_1	CDS	0	4158	2466	2484	24207	-21.4	0.002536	24207	4108	jgi_24207_1405.m000195-Thaps3	sp|Q6CX49|VAC8_KLULA	Vacuolar protein 8 OS=Kluyveromyces lactis GN=VAC8 PE=3 SV=3	tps:THAPSDRAFT_24207	hypothetical protein		phytax.match.26450537.1									chlo	cyto	2.20972e+17
jgi|Thaps3|24218|estExt_fgenesh1_	1518_886_1823_F3!AR1_G31013_20nts_1	CDS	0	1686	16	38	24218	-25.6	0.000296	24218	4116	jgi_24218_1405.m000274-Thaps3			tps:THAPSDRAFT_24218	hypothetical protein		phytax.match.26442524.1									nucl	extr	2.20972e+17
jgi|Thaps3|24233|estExt_fgenesh1_	1599_1566_1907_F3!AR1_G31013_20nts_2	CDS	0	3678	3446	3464	24233	-21.7	0.001907	24233	4124	jgi_24233_1405.m000114-Thaps3	sp|Q5ZL00|K0090_CHICK	Uncharacterized protein KIAA0090 homolog OS=Gallus gallus GN=RCJMB04_8i12 PE=2 SV=1	tps:THAPSDRAFT_24233	hypothetical protein	CAM_CL_11049235	phytax.match.26438764.1			PF07774.6	Protein of unknown function (DUF1620)					plas	plas	2.20972e+17
jgi|Thaps3|24235|estExt_fgenesh1_	1180_1482_783_F3!AR2_G31013_21nts_2	CDS	0	6387	1658	1677	24235	-26.5	0.000139	24235	4125	jgi_24235_1405.m000213-Thaps3	sp|P51784|UBP11_HUMAN	Ubiquitin carboxyl-terminal hydrolase 11 OS=Homo sapiens GN=USP11 PE=1 SV=3	tps:THAPSDRAFT_24235	hypothetical protein	CAM_CL_2264	phytax.match.26451761.1			PF00443.22	Ubiquitin carboxyl-terminal hydrolase	GO:0004221, GO:0006511				plas	plas	2.20972e+17
jgi|Thaps3|24250|estExt_fgenesh1_	1599_1566_1907_F3!AR1_G31013_20nts_2	CDS	72	2226	1314	1336	24250	-26.2	0.000208	24250	4131	jgi_24250_1405.m000106-Thaps3	sp|O94469|DUR31_SCHPO	Probable urea active transporter 1 OS=Schizosaccharomyces pombe GN=dur3-1 PE=2 SV=1	tps:THAPSDRAFT_24250	hypothetical protein	CAM_CL_306	phytax.match.26446069.1			PF00474.10	Sodium:solute symporter family	GO:0005215, GO:0006810, GO:0016020, GO:0055085	TIGR00813	transporter, solute:sodium symporter (SSS) family	GO:0005887, GO:0006810, GO:0015370	plas	plas	2.20972e+17
jgi|Thaps3|24257|estExt_fgenesh1_	918_1375_288_F3!AR2_G31013_21nts_7	5UTR	279	1695	1	20	24257	-22	0.001983	24257	4133	jgi_24257_1405.m000340-Thaps3			tps:THAPSDRAFT_24257	hypothetical protein											nucl	nucl	2.20972e+17
jgi|Thaps3|24258|estExt_fgenesh1_	1442_152_704_F3!AR1_G31013_22nts_6	CDS	0	3114	2297	2319	24258	-32.8	6e-06	24258	4134	jgi_24258_1405.m000335-Thaps3			tps:THAPSDRAFT_24258	hypothetical protein	CAM_CL_6	phytax.match.26451998.1			PF00023.23	Ankyrin repeat					chlo	nucl	2.20972e+17
jgi|Thaps3|24267|estExt_fgenesh1_	1172_810_1068_F3!AR2_G31013_23nts_4	CDS	0	4395	3210	3230	24267	-30.7	1.7e-05	24267	4139	jgi_24267_1405.m000231-Thaps3			tps:THAPSDRAFT_24267	hypothetical protein		phytax.match.26446506.1			PF09758.2	Uncharacterised conserved protein					chlo	plas	2.20972e+17
jgi|Thaps3|24284|estExt_fgenesh1_	1427_942_1564_F3!AR1_G31013_20nts_7	CDS	0	930	476	502	24284	-28.1	0.000105	24284	4147	jgi_24284_1406.m000156-Thaps3			tps:THAPSDRAFT_24284	hypothetical protein											nucl	nucl	2.20969e+17
jgi|Thaps3|24284|estExt_fgenesh1_	1072_1906_853_F3!AR2_G31013_22nts_1	CDS	0	930	199	231	24284	-25.4	0.000925	24284	4147	jgi_24284_1406.m000156-Thaps3			tps:THAPSDRAFT_24284	hypothetical protein											nucl	nucl	2.20969e+17
jgi|Thaps3|24288|estExt_fgenesh1_	1394_1396_402_F3!AR1_G31013_23nts_3	CDS	0	1296	577	601	24288	-22	0.003768	24288	4149	jgi_24288_1406.m000247-Thaps3			tps:THAPSDRAFT_24288	hypothetical protein											nucl	nucl	2.20969e+17
jgi|Thaps3|24293|estExt_fgenesh1_	921_306_230_F3!AR2_G31013_21nts_451	CDS	0	822	562	581	24293	-27.9	6.1e-05	24293	4151	jgi_24293_1406.m000213-Thaps3			tps:THAPSDRAFT_24293	hypothetical protein		phytax.match.26459233.1									chlo	extr	2.20969e+17
jgi|Thaps3|24304|estExt_fgenesh1_	1499_1964_1108_F3!AR1_G31013_20nts_1	CDS	0	2874	2043	2059	24304	-32.2	2e-06	24304	4156	jgi_24304_1406.m000259-Thaps3			tps:THAPSDRAFT_24304	hypothetical protein		phytax.match.26444993.1									chlo	nucl	2.20969e+17
jgi|Thaps3|24305|estExt_fgenesh1_	1427_942_1564_F3!AR1_G31013_20nts_7	CDS	0	2127	1693	1711	24305	-29.2	2.1e-05	24305	4157	jgi_24305_1406.m000186-Thaps3	sp|Q9SW11|PUB35_ARATH	U-box domain-containing protein 35 OS=Arabidopsis thaliana GN=PUB35 PE=1 SV=2	tps:THAPSDRAFT_24305	hypothetical protein	CAM_CL_58	phytax.match.26451933.1			PF04564.8	U-box domain	GO:0000151, GO:0004842, GO:0016567				nucl	nucl	2.20969e+17
jgi|Thaps3|24328|estExt_fgenesh1_	1381_423_1947_F3!AR1_G31013_20nts_12	CDS	0	2556	2144	2170	24328	-19	0.018154	24328	4172	jgi_24328_1406.m000234-Thaps3			tps:THAPSDRAFT_24328	hypothetical protein	CAM_CL_6	phytax.match.26457823.1									plas	plas	2.20969e+17
jgi|Thaps3|24334|estExt_fgenesh1_	1518_886_1823_F3!AR1_G31013_20nts_1	CDS	0	2559	1730	1751	24334	-28.3	5.4e-05	24334	4176	jgi_24334_1406.m000004-Thaps3	sp|Q55B06|SPXS1_DICDI	SPX and EXS domain-containing protein 1 OS=Dictyostelium discoideum GN=DDB_G0271664 PE=4 SV=2	tps:THAPSDRAFT_24334	hypothetical protein	CAM_CL_1756	phytax.match.26448420.1			PF03124.7	EXS family	GO:0016021				chlo	plas	2.20969e+17
jgi|Thaps3|24340|estExt_fgenesh1_	1599_1566_1907_F3!AR1_G31013_20nts_2	CDS	0	3903	2318	2344	24340	-25.6	0.000432	24340	4181	jgi_24340_1406.m000001-Thaps3	sp|Q28FF3|MFS7A_XENTR	Major facilitator superfamily domain-containing protein 7-a OS=Xenopus tropicalis GN=mfsd7-A PE=2 SV=1	tps:THAPSDRAFT_24340	hypothetical protein	CAM_CL_241	phytax.match.26440484.1			PF07690.9	Major Facilitator Superfamily	GO:0055085				nucl	plas	2.20969e+17
jgi|Thaps3|24345|estExt_fgenesh1_	929_478_777_F3!AR2_G00032_23nts_1	CDS	0	3066	879	901	24345	-28.5	7.9e-05	24345	4184	jgi_24345_1406.m000096-Thaps3	sp|O94606|JMJ4_SCHPO	JmjC domain-containing protein 4 OS=Schizosaccharomyces pombe GN=jmj4 PE=1 SV=1	tps:THAPSDRAFT_24345	hypothetical protein	CAM_CL_13044445	phytax.match.26448468.1			PF04300.6	F-box associated region	GO:0005515, GO:0030163				nucl	nucl	2.20969e+17
jgi|Thaps3|24353|estExt_fgenesh1_	918_1375_288_F3!AR2_G31013_21nts_7	3UTR	234	621	626	648	24353	-25.4	0.000373	24353	4191	jgi_24353_1406.m000006-Thaps3			tps:THAPSDRAFT_24353	hypothetical protein											chlo	cyto	2.20969e+17
jgi|Thaps3|24358|estExt_fgenesh1_	929_478_777_F3!AR2_G00032_23nts_1	CDS	0	3042	2627	2655	24358	-27.3	0.000272	24358	4194	jgi_24358_1406.m000147-Thaps3	sp|Q6DJ55|TBRG4_XENTR	Protein TBRG4 OS=Xenopus tropicalis GN=tbrg4 PE=2 SV=2	tps:THAPSDRAFT_24358	hypothetical protein	CAM_CL_9539	phytax.match.26445689.1			PF06743.8	FAST kinase-like protein, subdomain 1	GO:0004672, GO:0005524, GO:0006915				nucl	nucl	2.20969e+17
jgi|Thaps3|24390|estExt_fgenesh1_	1233_1805_1228_F3!AR2_G00032_22nts_1	CDS	0	1374	153	179	24390	-22.1	0.003795	24390	4219	jgi_24390_1406.m000249-Thaps3			tps:THAPSDRAFT_11660	hypothetical protein											nucl	nucl	2.20969e+35
jgi|Thaps3|24404|estExt_fgenesh1_	1233_1805_1228_F3!AR2_G00032_22nts_1	CDS	45	1728	958	982	24404	-29.3	5.6e-05	24404	4225	jgi_24404_1407.m000011-Thaps3	sp|Q5ZIR9|RN185_CHICK	RING finger protein 185 OS=Gallus gallus GN=RNF185 PE=2 SV=1	tps:THAPSDRAFT_24404	hypothetical protein		phytax.match.26458834.1									nucl	nucl	2.20969e+17
jgi|Thaps3|24409|estExt_fgenesh1_	921_306_230_F3!AR2_G31013_21nts_451	CDS	0	4143	33	55	24409	-26.2	0.000235	24409	4227	jgi_24409_1408.m000250-Thaps3			tps:THAPSDRAFT_24409	hypothetical protein		phytax.match.26455361.1			PF09724.2	Uncharacterized conserved protein (DUF2036)					nucl	nucl	2.20971e+17
jgi|Thaps3|24409|estExt_fgenesh1_	1595_1216_233_F3!AR1_G31013_22nts_2	CDS	0	4143	1069	1093	24409	-25.1	0.000598	24409	4227	jgi_24409_1408.m000250-Thaps3			tps:THAPSDRAFT_24409	hypothetical protein		phytax.match.26455361.1			PF09724.2	Uncharacterized conserved protein (DUF2036)					nucl	nucl	2.20971e+17
jgi|Thaps3|24413|estExt_fgenesh1_	1053_1515_1221_F3!AR2_G31013_23nts_1	CDS	0	3519	424	449	24413	-28.7	9.6e-05	24413	4230	jgi_24413_1408.m000306-Thaps3	sp|O94680|PDAT_SCHPO	Phospholipid:diacylglycerol acyltransferase OS=Schizosaccharomyces pombe GN=plh1 PE=1 SV=1	tps:THAPSDRAFT_24413	hypothetical protein	CAM_CL_1533	phytax.match.26452263.1			PF02450.8	Lecithin:cholesterol acyltransferase	GO:0004607, GO:0006629				nucl	extr	2.20971e+17
jgi|Thaps3|24416|estExt_fgenesh1_	1053_1515_1221_F3!AR2_G31013_23nts_1	3UTR	0	3306	3340	3365	24416	-23.4	0.001862	24416	4233	jgi_24416_1408.m000334-Thaps3			tps:THAPSDRAFT_24416	hypothetical protein		phytax.match.26453413.1									chlo	plas	2.20971e+17
jgi|Thaps3|24418|estExt_fgenesh1_	1374_1433_1030_F3!AR1_G31013_22nts_13	CDS	0	3084	2101	2128	24418	-35.8	2e-06	24418	4235	jgi_24418_1408.m000255-Thaps3			tps:THAPSDRAFT_24418	hypothetical protein		phytax.match.26460241.1									extr	extr	2.20971e+17
jgi|Thaps3|24455|estExt_fgenesh1_	1394_1396_402_F3!AR1_G31013_23nts_3	CDS	0	822	364	387	24455	-33.2	6e-06	24455	4255	jgi_24455_1408.m000029-Thaps3			tps:THAPSDRAFT_24455	hypothetical protein											nucl	nucl	2.20971e+17
jgi|Thaps3|24456|estExt_fgenesh1_	1408_1985_285_F3!AR1_G31013_23nts_2	CDS	0	1398	64	89	24456	-25	0.000762	24456	4256	jgi_24456_1408.m000010-Thaps3			tps:THAPSDRAFT_24456	hypothetical protein		phytax.match.26452185.1									nucl	nucl	2.20971e+17
jgi|Thaps3|24491|estExt_fgenesh1_	1393_802_253_F3!AR1_G31013_21nts_2	CDS	0	1086	222	251	24491	-28.3	0.000137	24491	4276	jgi_24491_1408.m000051-Thaps3			tps:THAPSDRAFT_24491	hypothetical protein		phytax.match.26450376.1									extr	pero	2.20971e+17
jgi|Thaps3|24496|estExt_fgenesh1_	1381_423_1947_F3!AR1_G31013_20nts_12	CDS	42	2157	776	791	24496	-19.9	0.003937	24496	4281	jgi_24496_1408.m000221-Thaps3			tps:THAPSDRAFT_24496	hypothetical protein											nucl	nucl	2.20971e+17
jgi|Thaps3|24503|estExt_fgenesh1_	1595_1216_233_F3!AR1_G31013_22nts_2	CDS	0	1749	934	959	24503	-30.9	2.5e-05	24503	4286	jgi_24503_1408.m000201-Thaps3	sp|Q5ZJ60|HIBCH_CHICK	3-hydroxyisobutyryl-CoA hydrolase, mitochondrial OS=Gallus gallus GN=HIBCH PE=2 SV=1	tps:THAPSDRAFT_24503	hypothetical protein		phytax.match.26450142.1									nucl	nucl	2.20971e+17
jgi|Thaps3|24507|estExt_fgenesh1_	929_478_777_F3!AR2_G00032_23nts_1	CDS	0	3066	1579	1609	24507	-30.3	6.2e-05	24507	4289	jgi_24507_1408.m000324-Thaps3			tps:THAPSDRAFT_24507	hypothetical protein	CAM_CL_335	phytax.match.26458546.1									nucl	nucl	2.20971e+17
jgi|Thaps3|24521|estExt_fgenesh1_	1529_1170_904_F3!AR1_G31013_23nts_3	CDS	114	2292	1488	1516	24521	-24.6	0.0012	24521	4298	jgi_24521_1408.m000247-Thaps3	sp|Q8KG38|GLMS_CHLTE	Glucosamine--fructose-6-phosphate aminotransferase [isomerizing] OS=Chlorobium tepidum GN=glmS PE=3 SV=3	tps:THAPSDRAFT_24521	GFA_1; glutamine-fructose-6-phosphate transaminase (EC:2.6.1.16); K00820 glucosamine--fructose-6-phosphate aminotransferase (isomerizing) [EC:2.6.1.16]	CAM_CL_2627	phytax.match.26446214.1	ko00250	Alanine, aspartate and glutamate metabolism	PF01380.15	SIS domain	GO:0005529, GO:0005975	TIGR01135	glutamine-fructose-6-phosphate transaminase (isomerizing)	GO:0004360, GO:0006040, GO:0009252	mito	mito	2.20971e+35
jgi|Thaps3|24521|estExt_fgenesh1_	1180_1482_783_F3!AR2_G31013_21nts_2	CDS	114	2292	2255	2277	24521	-28.8	5.2e-05	24521	4298	jgi_24521_1408.m000247-Thaps3	sp|Q8KG38|GLMS_CHLTE	Glucosamine--fructose-6-phosphate aminotransferase [isomerizing] OS=Chlorobium tepidum GN=glmS PE=3 SV=3	tps:THAPSDRAFT_24521	GFA_1; glutamine-fructose-6-phosphate transaminase (EC:2.6.1.16); K00820 glucosamine--fructose-6-phosphate aminotransferase (isomerizing) [EC:2.6.1.16]	CAM_CL_2627	phytax.match.26446214.1	ko00250	Alanine, aspartate and glutamate metabolism	PF01380.15	SIS domain	GO:0005529, GO:0005975	TIGR01135	glutamine-fructose-6-phosphate transaminase (isomerizing)	GO:0004360, GO:0006040, GO:0009252	mito	mito	2.20971e+35
jgi|Thaps3|24530|estExt_fgenesh1_	1599_1566_1907_F3!AR1_G31013_20nts_2	CDS	0	4119	602	621	24530	-22.2	0.001583	24530	4304	jgi_24530_1408.m000078-Thaps3			tps:THAPSDRAFT_24530	hypothetical protein											chlo	nucl	2.20971e+17
jgi|Thaps3|24556|estExt_fgenesh1_	1233_1805_1228_F3!AR2_G00032_22nts_1	3UTR	0	1425	1445	1462	24556	-27.6	6.2e-05	24556	4320	jgi_24556_1408.m000071-Thaps3	sp|Q54I71|AARA_DICDI	Protein aardvark OS=Dictyostelium discoideum GN=aarA PE=2 SV=1	tps:THAPSDRAFT_24556	hypothetical protein		phytax.match.26457558.1			PF00514.16	Armadillo/beta-catenin-like repeat					nucl	nucl	2.20971e+17
jgi|Thaps3|24557|estExt_fgenesh1_	1374_1433_1030_F3!AR1_G31013_22nts_13	CDS	0	2028	624	648	24557	-31.8	1.3e-05	24557	4321	jgi_24557_1408.m000339-Thaps3	sp|Q552X2|MED26_DICDI	Putative mediator of RNA polymerase II transcription subunit 26 OS=Dictyostelium discoideum GN=med26 PE=3 SV=2	tps:THAPSDRAFT_24557	hypothetical protein		phytax.match.26451137.1									nucl	nucl	2.20971e+17
jgi|Thaps3|24562|estExt_fgenesh1_	1394_1396_402_F3!AR1_G31013_23nts_3	CDS	0	4608	4183	4213	24562	-23.2	0.002943	24562	4327	jgi_24562_1408.m000133-Thaps3	sp|Q54G05|LRRX1_DICDI	Putative leucine-rich repeat-containing protein DDB_G0290503 OS=Dictyostelium discoideum GN=DDB_G0290503 PE=4 SV=1	tps:THAPSDRAFT_24562	hypothetical protein		phytax.match.26441754.1			PF01465.13	GRIP domain					nucl	nucl	2.20971e+17
jgi|Thaps3|24566|estExt_fgenesh1_	1072_1906_853_F3!AR2_G31013_22nts_1	CDS	0	1332	1317	1348	24566	-23.3	0.00272	24566	4331	jgi_24566_1408.m000225-Thaps3			tps:THAPSDRAFT_24566	hypothetical protein											chlo	extr	2.20971e+17
jgi|Thaps3|24571|estExt_fgenesh1_	1431_1377_1517_F3!AR1_G31013_23nts_3	CDS	39	1875	1331	1349	24571	-25.3	0.000311	24571	4334	jgi_24571_1408.m000068-Thaps3			tps:THAPSDRAFT_24571	copper induced cell-surface protein											chlo	extr	2.20971e+17
jgi|Thaps3|24572|estExt_fgenesh1_	1442_152_704_F3!AR1_G31013_22nts_6	CDS	0	1290	721	746	24572	-31.5	1.8e-05	24572	4335	jgi_24572_1408.m000206-Thaps3			tps:THAPSDRAFT_24572	hypothetical protein		phytax.match.26441429.1			PF00141.16	Peroxidase	GO:0004601, GO:0006979, GO:0020037, GO:0055114				chlo	extr	2.20971e+17
jgi|Thaps3|24576|estExt_fgenesh1_	1345_1590_717_F3!AR1_G00032_21nts_1	CDS	0	2622	54	80	24576	-25.6	0.000483	24576	4337	jgi_24576_1409.m000104-Thaps3			tps:THAPSDRAFT_24576	hypothetical protein											nucl	nucl	2.20971e+17
jgi|Thaps3|24587|estExt_fgenesh1_	1599_1566_1907_F3!AR1_G31013_20nts_2	CDS	0	1506	1111	1136	24587	-26.3	0.000266	24587	4343	jgi_24587_1409.m000178-Thaps3	sp|Q58997|DHOM_METJA	Homoserine dehydrogenase OS=Methanocaldococcus jannaschii GN=hom PE=3 SV=1	tps:THAPSDRAFT_24587	hypothetical protein	CAM_CL_4133				PF00742.12	Homoserine dehydrogenase	GO:0006520				chlo	cyto	2.20971e+17
jgi|Thaps3|24590|estExt_fgenesh1_	1408_1985_285_F3!AR1_G31013_23nts_2	3UTR	0	3363	3378	3402	24590	-21.2	0.005901	24590	4345	jgi_24590_1409.m000375-Thaps3	sp|Q5SWD9|TSR1_MOUSE	Pre-rRNA-processing protein TSR1 homolog OS=Mus musculus GN=Tsr1 PE=2 SV=1	tps:THAPSDRAFT_24590	hypothetical protein	CAM_CL_1684	phytax.match.26455099.1			PF04950.5	Protein of unknown function (DUF663)					mito	nucl	2.20971e+17
jgi|Thaps3|24591|estExt_fgenesh1_	1529_1170_904_F3!AR1_G31013_23nts_3	CDS	0	1056	124	150	24591	-29.9	5.4e-05	24591	4346	jgi_24591_1409.m000287-Thaps3			tps:THAPSDRAFT_24591	hypothetical protein											extr	extr	2.20971e+17
jgi|Thaps3|24592|estExt_fgenesh1_	1529_1170_904_F3!AR1_G31013_23nts_3	CDS	0	3435	336	363	24592	-24	0.001587	24592	4347	jgi_24592_1409.m000148-Thaps3			tps:THAPSDRAFT_24592	hypothetical protein		phytax.match.26446427.1									chlo	plas	2.20971e+17
jgi|Thaps3|24616|estExt_fgenesh1_	1381_423_1947_F3!AR1_G31013_20nts_12	CDS	0	2829	2181	2201	24616	-23.1	0.001035	24616	4363	jgi_24616_1409.m000274-Thaps3			tps:THAPSDRAFT_24616	hypothetical protein		phytax.match.26440279.1									plas	plas	2.20971e+17
jgi|Thaps3|24617|estExt_fgenesh1_	921_306_230_F3!AR2_G31013_21nts_451	CDS	0	2316	133	162	24617	-22.5	0.003404	24617	4364	jgi_24617_1409.m000033-Thaps3			tps:THAPSDRAFT_24617	hypothetical protein		phytax.match.26455570.1									E.R.	E.R.	2.20971e+17
jgi|Thaps3|24626|estExt_fgenesh1_	929_478_777_F3!AR2_G00032_23nts_1	CDS	0	1812	1169	1192	24626	-30.1	3.6e-05	24626	4369	jgi_24626_1409.m000168-Thaps3	sp|P29129|ICP0_SUHVF	Trans-acting transcriptional protein ICP0 OS=Suid herpesvirus 1 (strain Indiana-Funkhauser / Becker) GN=EP0 PE=2 SV=1	tps:THAPSDRAFT_24626	hypothetical protein											chlo	nucl	2.20971e+17
jgi|Thaps3|24632|estExt_fgenesh1_	1595_1216_233_F3!AR1_G31013_22nts_2	CDS	0	3195	641	667	24632	-23.2	0.002053	24632	4374	jgi_24632_1409.m000061-Thaps3	sp|P46718|PDCD2_MOUSE	Programmed cell death protein 2 OS=Mus musculus GN=Pdcd2 PE=2 SV=2	tps:THAPSDRAFT_24632	hypothetical protein	CAM_CL_5933	phytax.match.26460192.1			PF04194.6	Programmed cell death protein 2, C-terminal putative domain	GO:0005737				nucl	mito	2.20971e+17
jgi|Thaps3|24649|estExt_fgenesh1_	1394_1396_402_F3!AR1_G31013_23nts_3	CDS	0	2511	2002	2029	24649	-24	0.001553	24649	4385	jgi_24649_1409.m000147-Thaps3			tps:THAPSDRAFT_24649	hypothetical protein											nucl	nucl	2.20971e+17
jgi|Thaps3|24655|estExt_fgenesh1_	1053_1515_1221_F3!AR2_G31013_23nts_1	CDS	0	5898	1786	1814	24655	-25.3	0.000817	24655	4387	jgi_24655_1409.m000073-Thaps3			tps:THAPSDRAFT_24655	hypothetical protein		phytax.match.26452618.1									nucl	nucl	2.20971e+17
jgi|Thaps3|24657|estExt_fgenesh1_	1345_1590_717_F3!AR1_G00032_21nts_1	3UTR	0	843	1016	1042	24657	-27.2	0.000196	24657	4389	jgi_24657_1409.m000097-Thaps3			tps:THAPSDRAFT_24657	hypothetical protein											nucl	nucl	2.20971e+17
jgi|Thaps3|24660|estExt_fgenesh1_	1233_1805_1228_F3!AR2_G00032_22nts_1	CDS	0	1665	595	627	24660	-29.7	9e-05	24660	4393	jgi_24660_1409.m000272-Thaps3			tps:THAPSDRAFT_24660	hypothetical protein		phytax.match.26440327.1									nucl	nucl	2.20971e+17
jgi|Thaps3|24679|estExt_fgenesh1_	918_1375_288_F3!AR2_G31013_21nts_7	CDS	93	2379	991	1018	24679	-27	0.00024	24679	4400	jgi_24679_1409.m000023-Thaps3	sp|Q9H4Z3|PCIF1_HUMAN	Phosphorylated CTD-interacting factor 1 OS=Homo sapiens GN=PCIF1 PE=1 SV=1	tps:THAPSDRAFT_24679	hypothetical protein		phytax.match.26438751.1			PF12237.1	Phosphorylated CTD interacting factor 1 WW domain					nucl	nucl	2.20971e+17
jgi|Thaps3|24680|estExt_fgenesh1_	1408_1985_285_F3!AR1_G31013_23nts_2	CDS	0	2712	1000	1029	24680	-26.7	0.000409	24680	4402	jgi_24680_1409.m000070-Thaps3			tps:THAPSDRAFT_24680	hypothetical protein		phytax.match.26449882.1			PF03567.7	Sulfotransferase family	GO:0008146, GO:0016021, GO:0016051				cyto	cyto	2.20971e+17
jgi|Thaps3|24680|estExt_fgenesh1_	1595_1216_233_F3!AR1_G31013_22nts_2	CDS	0	2712	1842	1870	24680	-25.8	0.000563	24680	4402	jgi_24680_1409.m000070-Thaps3			tps:THAPSDRAFT_24680	hypothetical protein		phytax.match.26449882.1			PF03567.7	Sulfotransferase family	GO:0008146, GO:0016021, GO:0016051				cyto	cyto	2.20971e+17
jgi|Thaps3|24684|estExt_fgenesh1_	1427_942_1564_F3!AR1_G31013_20nts_7	CDS	0	2328	1584	1605	24684	-26.8	0.000131	24684	4405	jgi_24684_1409.m000216-Thaps3			tps:THAPSDRAFT_24684	hypothetical protein		phytax.match.26446004.1									nucl	cyto	2.20971e+17
jgi|Thaps3|24693|estExt_fgenesh1_	1177_1978_318_F3!AR2_G00032_20nts_2	CDS	0	1698	353	370	24693	-23.8	0.000474	24693	4410	jgi_24693_1409.m000232-Thaps3			tps:THAPSDRAFT_24693	hypothetical protein		phytax.match.26438005.1									nucl	cyto	2.20971e+17
jgi|Thaps3|24700|estExt_fgenesh1_	1408_1985_285_F3!AR1_G31013_23nts_2	3UTR	0	909	1028	1050	24700	-16.4	0.074798	24700	4414	jgi_24700_1409.m000131-Thaps3			tps:THAPSDRAFT_24700	hypothetical protein		phytax.match.26441255.1									vacu	extr	2.20971e+17
jgi|Thaps3|24700|estExt_fgenesh1_	1442_152_704_F3!AR1_G31013_22nts_6	CDS	0	909	612	644	24700	-30.6	5.5e-05	24700	4414	jgi_24700_1409.m000131-Thaps3			tps:THAPSDRAFT_24700	hypothetical protein		phytax.match.26441255.1									vacu	extr	2.20971e+17
jgi|Thaps3|24704|estExt_fgenesh1_	1381_423_1947_F3!AR1_G31013_20nts_12	CDS	21	4314	755	776	24704	-20	0.007063	24704	4416	jgi_24704_1409.m000185-Thaps3	sp|Q54Q69|DHKG_DICDI	Hybrid signal transduction histidine kinase G OS=Dictyostelium discoideum GN=dhkG PE=3 SV=1	tps:THAPSDRAFT_24704	hypothetical protein	CAM_CL_11003685	phytax.match.26459301.1						TIGR03903	TOMM system kinase/cyclase multidomain protein		plas	plas	2.20971e+17
jgi|Thaps3|24705|estExt_fgenesh1_	1595_1216_233_F3!AR1_G31013_22nts_2	CDS	0	2202	1736	1760	24705	-26.5	0.000271	24705	4417	jgi_24705_1409.m000153-Thaps3	sp|Q9FNS4|MBB1_CHLRE	PsbB mRNA maturation factor Mbb1, chloroplastic OS=Chlamydomonas reinhardtii GN=MBB1 PE=2 SV=1	tps:THAPSDRAFT_24705	hypothetical protein	CAM_CL_233	phytax.match.26441793.1			PF07719.10	Tetratricopeptide repeat		TIGR02917	putative PEP-CTERM system TPR-repeat lipoprotein		cyto	cyto	2.20971e+17
jgi|Thaps3|24712|estExt_fgenesh1_	1499_1964_1108_F3!AR1_G31013_20nts_1	CDS	15	7065	1394	1424	24712	-26.1	0.000447	24712	4422	jgi_24712_1409.m000346-Thaps3	sp|O60173|DBP7_SCHPO	ATP-dependent RNA helicase dbp7 OS=Schizosaccharomyces pombe GN=dbp7 PE=2 SV=1	tps:THAPSDRAFT_24712	hypothetical protein	CAM_CL_11003685	phytax.match.26459301.1			PF00270.22	DEAD/DEAH box helicase	GO:0003676, GO:0005524, GO:0008026	TIGR03903	TOMM system kinase/cyclase multidomain protein		chlo	nucl	2.20971e+17
jgi|Thaps3|24729|estExt_fgenesh1_	1529_1170_904_F3!AR1_G31013_23nts_3	CDS	0	1947	37	57	24729	-31.4	1.2e-05	24729	4432	jgi_24729_1409.m000008-Thaps3			tps:THAPSDRAFT_24729	hypothetical protein		phytax.match.26456898.1									nucl	nucl	2.20971e+17
jgi|Thaps3|24750|estExt_fgenesh1_	1499_1964_1108_F3!AR1_G31013_20nts_1	CDS	0	2244	1778	1806	24750	-24.1	0.001181	24750	4442	jgi_24750_1410.m000179-Thaps3			tps:THAPSDRAFT_24750	hypothetical protein		phytax.match.26451729.1									chlo	extr	2.2097e+17
jgi|Thaps3|24753|estExt_fgenesh1_	918_1375_288_F3!AR2_G31013_21nts_7	CDS	0	18054	9428	9448	24753	-19.8	0.007973	24753	4444	jgi_24753_1410.m000071-Thaps3	sp|Q54LB8|VP13A_DICDI	Putative vacuolar protein sorting-associated protein 13A OS=Dictyostelium discoideum GN=vps13A PE=2 SV=1	tps:THAPSDRAFT_24753	hypothetical protein	CAM_CL_1909	phytax.match.26458696.1			PF06650.5	Protein of unknown function (DUF1162)	GO:0008104				nucl	cyto_nucl	2.2097e+17
jgi|Thaps3|24753|estExt_fgenesh1_	1567_164_827_F3!AR1_G31013_24nts_1	CDS	0	18054	251	270	24753	-30.7	1.7e-05	24753	4444	jgi_24753_1410.m000071-Thaps3	sp|Q54LB8|VP13A_DICDI	Putative vacuolar protein sorting-associated protein 13A OS=Dictyostelium discoideum GN=vps13A PE=2 SV=1	tps:THAPSDRAFT_24753	hypothetical protein	CAM_CL_1909	phytax.match.26458696.1			PF06650.5	Protein of unknown function (DUF1162)	GO:0008104				nucl	cyto_nucl	2.2097e+17
jgi|Thaps3|24755|estExt_fgenesh1_	1599_1566_1907_F3!AR1_G31013_20nts_2	CDS	114	1377	766	788	24755	-28.6	5.2e-05	24755	4446	jgi_24755_1410.m000130-Thaps3			tps:THAPSDRAFT_24755	hypothetical protein											nucl	nucl	2.20971e+17
jgi|Thaps3|24768|estExt_fgenesh1_	921_306_230_F3!AR2_G31013_21nts_451	CDS	0	5553	4844	4863	24768	-30.1	1.7e-05	24768	4456	jgi_24768_1410.m000148-Thaps3			tps:THAPSDRAFT_24768	hypothetical protein		phytax.match.26440494.1			PF11717.1	RNA binding activity-knot of a chromodomain					nucl	nucl	2.2097e+17
jgi|Thaps3|24776|estExt_fgenesh1_	929_478_777_F3!AR2_G00032_23nts_1	CDS	0	1410	1300	1321	24776	-26.6	0.000209	24776	4460	jgi_24776_1410.m000298-Thaps3	sp|Q5DU56|NLRC3_MOUSE	Protein NLRC3 OS=Mus musculus GN=Nlrc3 PE=2 SV=2	tps:THAPSDRAFT_24776	hypothetical protein	CAM_CL_1726	phytax.match.26449755.1									cyto	cyto	2.20971e+17
jgi|Thaps3|24785|estExt_fgenesh1_	1518_886_1823_F3!AR1_G31013_20nts_1	CDS	0	2262	1348	1363	24785	-26.5	6.6e-05	24785	4466	jgi_24785_1410.m000054-Thaps3	sp|Q55C80|WDR85_DICDI	WD repeat-containing protein 85 homolog OS=Dictyostelium discoideum GN=wdr85 PE=4 SV=1	tps:THAPSDRAFT_24785	hypothetical protein	CAM_CL_11011661	phytax.match.26456013.1			PF02214.15	K+ channel tetramerisation domain	GO:0005249, GO:0006813, GO:0008076, GO:0016020				nucl	nucl	2.20971e+17
jgi|Thaps3|24806|estExt_fgenesh1_	1381_423_1947_F3!AR1_G31013_20nts_12	CDS	0	2829	1907	1930	24806	-21.9	0.002782	24806	4477	jgi_24806_1410.m000257-Thaps3			tps:THAPSDRAFT_24806	hypothetical protein											nucl	nucl	2.20971e+17
jgi|Thaps3|24849|estExt_fgenesh1_	1374_1433_1030_F3!AR1_G31013_22nts_13	CDS	0	1794	207	242	24849	-33.3	1.6e-05	24849	4495	jgi_24849_1410.m000066-Thaps3	sp|Q8RXK2|SDN3_ARATH	Small RNA degrading nuclease 3 OS=Arabidopsis thaliana GN=SDN3 PE=1 SV=1	tps:THAPSDRAFT_24849	hypothetical protein	CAM_CL_4989	phytax.match.26450922.1			PF00929.17	Exonuclease					nucl	nucl	2.2097e+17
jgi|Thaps3|24856|estExt_fgenesh1_	1476_61_668_F3!AR1_G00032_23nts_2	CDS	351	1419	348	372	24856	-23.1	0.002032	24856	4502	jgi_24856_1410.m000245-Thaps3			tps:THAPSDRAFT_24856	hypothetical protein		phytax.match.26459184.1									nucl	cyto_nucl	2.2097e+17
jgi|Thaps3|24864|estExt_fgenesh1_	1595_1216_233_F3!AR1_G31013_22nts_2	CDS	387	1320	601	621	24864	-24.6	0.000535	24864	4506	jgi_24864_1410.m000250-Thaps3			tps:THAPSDRAFT_24864	hypothetical protein		phytax.match.26456020.1			PF05405.7	Mitochondrial ATP synthase B chain precursor (ATP-synt_B)	GO:0000276, GO:0015078, GO:0015986				chlo	cyto	2.2097e+17
jgi|Thaps3|24873|estExt_fgenesh1_	1431_1377_1517_F3!AR1_G31013_23nts_3	CDS	0	5568	370	389	24873	-26.2	0.000208	24873	4510	jgi_24873_1410.m000213-Thaps3			tps:THAPSDRAFT_24873	hypothetical protein		phytax.match.26456157.1									nucl	cyto	2.2097e+17
jgi|Thaps3|24877|estExt_fgenesh1_	1476_61_668_F3!AR1_G00032_23nts_2	CDS	0	4512	877	905	24877	-25.4	0.000773	24877	4513	jgi_24877_1410.m000166-Thaps3			tps:THAPSDRAFT_24877	hypothetical protein		phytax.match.26439574.1									nucl	cyto	2.2097e+17
jgi|Thaps3|24880|estExt_fgenesh1_	1177_1978_318_F3!AR2_G00032_20nts_2	CDS	0	1794	392	411	24880	-24.7	0.000357	24880	4517	jgi_24880_1410.m000117-Thaps3			tps:THAPSDRAFT_24880	hypothetical protein											plas	plas	2.2097e+17
jgi|Thaps3|24935|estExt_fgenesh1_	918_1375_288_F3!AR2_G31013_21nts_7	CDS	0	3072	426	449	24935	-24.3	0.000776	24935	4545	jgi_24935_1410.m000278-Thaps3			tps:THAPSDRAFT_24935	hypothetical protein											chlo	plas	2.20971e+17
jgi|Thaps3|24937|estExt_fgenesh1_	1172_810_1068_F3!AR2_G31013_23nts_4	CDS	0	5265	3579	3605	24937	-25	0.000827	24937	4547	jgi_24937_1410.m000300-Thaps3			tps:THAPSDRAFT_24937	hypothetical protein											nucl	nucl	2.20971e+17
jgi|Thaps3|24939|estExt_fgenesh1_	1053_1515_1221_F3!AR2_G31013_23nts_1	CDS	0	3759	3273	3298	24939	-23.3	0.001968	24939	4548	jgi_24939_1410.m000098-Thaps3	sp|Q9SVV6|KCO6_ARATH	Probable calcium-activated outward-rectifying potassium channel 6 OS=Arabidopsis thaliana GN=KCO6 PE=2 SV=1	tps:THAPSDRAFT_24939	hypothetical protein	CAM_CL_11178432	phytax.match.26441267.1			PF07885.9	Ion channel					plas	plas	2.20971e+17
jgi|Thaps3|24955|estExt_fgenesh1_	1053_1515_1221_F3!AR2_G31013_23nts_1	CDS	0	3684	1465	1482	24955	-26.7	0.000119	24955	4560	jgi_24955_1411.m000302-Thaps3			tps:THAPSDRAFT_24955	hypothetical protein											nucl	nucl	2.2097e+17
jgi|Thaps3|24971|estExt_fgenesh1_	1529_1170_904_F3!AR1_G31013_23nts_3	CDS	0	3921	985	1017	24971	-24.1	0.002043	24971	4572	jgi_24971_1411.m000084-Thaps3			tps:THAPSDRAFT_24971	hypothetical protein		phytax.match.26439757.1			PF05794.6	T-complex protein 11					chlo	nucl	2.2097e+17
jgi|Thaps3|24971|estExt_fgenesh1_	1381_423_1947_F3!AR1_G31013_20nts_12	CDS	0	3921	3474	3492	24971	-26.6	0.0001	24971	4572	jgi_24971_1411.m000084-Thaps3			tps:THAPSDRAFT_24971	hypothetical protein		phytax.match.26439757.1			PF05794.6	T-complex protein 11					chlo	nucl	2.2097e+17
jgi|Thaps3|25015|estExt_fgenesh1_	1072_1906_853_F3!AR2_G31013_22nts_1	CDS	0	2562	1392	1414	25015	-32.5	7e-06	25015	4594	jgi_25015_1411.m000287-Thaps3	sp|Q7ZVE6|KDEL1_DANRE	KDEL motif-containing protein 1 OS=Danio rerio GN=kdelc1 PE=2 SV=1	tps:THAPSDRAFT_25015	hypothetical protein	CAM_CL_1401	phytax.match.26443712.1			PF05686.5	Arabidopsis thaliana protein of unknown function (DUF821)					vacu	extr	2.2097e+17
jgi|Thaps3|25022|estExt_fgenesh1_	1180_1482_783_F3!AR2_G31013_21nts_2	CDS	0	1701	202	221	25022	-29.1	3e-05	25022	4598	jgi_25022_1411.m000237-Thaps3	sp|Q1ZXQ4|FCSB_DICDI	Fatty acyl-CoA synthetase B OS=Dictyostelium discoideum GN=fcsB PE=2 SV=1	tps:THAPSDRAFT_25022	hypothetical protein	CAM_CL_1239	phytax.match.26439307.1			PF00501.21	AMP-binding enzyme	GO:0003824, GO:0008152	TIGR01923	O-succinylbenzoate-CoA ligase	GO:0008756, GO:0009234	cyto	cyto	2.2097e+17
jgi|Thaps3|25023|estExt_fgenesh1_	1381_423_1947_F3!AR1_G31013_20nts_12	CDS	0	3993	1559	1582	25023	-19.1	0.013977	25023	4599	jgi_25023_1411.m000201-Thaps3			tps:THAPSDRAFT_25023	hypothetical protein		phytax.match.26451373.1			PF04091.5	Exocyst complex subunit Sec15-like	GO:0000145, GO:0006904				chlo	cyto	2.2097e+17
jgi|Thaps3|25031|estExt_fgenesh1_	1442_152_704_F3!AR1_G31013_22nts_6	CDS	0	2067	995	1017	25031	-30.6	2.1e-05	25031	4607	jgi_25031_1411.m000107-Thaps3			tps:THAPSDRAFT_25031	hypothetical protein		phytax.match.26458945.1									nucl	plas	2.2097e+17
jgi|Thaps3|25038|estExt_fgenesh1_	918_1375_288_F3!AR2_G31013_21nts_7	CDS	0	2469	68	96	25038	-20.1	0.01208	25038	4612	jgi_25038_1411.m000245-Thaps3			tps:THAPSDRAFT_25038	hypothetical protein		phytax.match.26439596.1									nucl	nucl	2.2097e+17
jgi|Thaps3|25042|estExt_fgenesh1_	1180_1482_783_F3!AR2_G31013_21nts_2	CDS	0	1701	202	221	25042	-29.1	3e-05	25042	4615	jgi_25042_1411.m000017-Thaps3	sp|Q1ZXQ4|FCSB_DICDI	Fatty acyl-CoA synthetase B OS=Dictyostelium discoideum GN=fcsB PE=2 SV=1	tps:THAPSDRAFT_25042	hypothetical protein	CAM_CL_1239	phytax.match.26439307.1			PF00501.21	AMP-binding enzyme	GO:0003824, GO:0008152	TIGR01923	O-succinylbenzoate-CoA ligase	GO:0008756, GO:0009234	cyto	cyto	2.2097e+17
jgi|Thaps3|25051|estExt_fgenesh1_	1518_886_1823_F3!AR1_G31013_20nts_1	CDS	0	8907	5459	5482	25051	-28.5	6.1e-05	25051	4621	jgi_25051_1411.m000198-Thaps3	sp|Q91VW5|GOGA4_MOUSE	Golgin subfamily A member 4 OS=Mus musculus GN=Golga4 PE=1 SV=2	tps:THAPSDRAFT_25051	hypothetical protein	CAM_CL_290	phytax.match.26438647.1			PF01465.13	GRIP domain					nucl	cyto	2.2097e+17
jgi|Thaps3|25059|estExt_fgenesh1_	1595_1216_233_F3!AR1_G31013_22nts_2	CDS	0	1920	880	908	25059	-26.6	0.000362	25059	4625	jgi_25059_1411.m000049-Thaps3			tps:THAPSDRAFT_25059	hypothetical protein	CAM_CL_370	phytax.match.26445258.1						TIGR02731	phytoene desaturase	GO:0016117, GO:0016166	chlo	mito	2.2097e+17
jgi|Thaps3|25065|estExt_fgenesh1_	1408_1985_285_F3!AR1_G31013_23nts_2	CDS	0	4338	3112	3136	25065	-24.7	0.000827	25065	4631	jgi_25065_1411.m000052-Thaps3			tps:THAPSDRAFT_25065	hypothetical protein		phytax.match.26439386.1									chlo	plas	2.2097e+17
jgi|Thaps3|25065|estExt_fgenesh1_	1442_152_704_F3!AR1_G31013_22nts_6	CDS	0	4338	2615	2645	25065	-25.3	0.000857	25065	4631	jgi_25065_1411.m000052-Thaps3			tps:THAPSDRAFT_25065	hypothetical protein		phytax.match.26439386.1									chlo	plas	2.2097e+17
jgi|Thaps3|25084|estExt_fgenesh1_	1499_1964_1108_F3!AR1_G31013_20nts_1	CDS	0	2817	1521	1539	25084	-24.1	0.000451	25084	4644	jgi_25084_1411.m000295-Thaps3	sp|Q8YSU5|Y2987_ANASP	UPF0187 protein alr2987 OS=Anabaena sp. (strain PCC 7120) GN=alr2987 PE=3 SV=1	tps:THAPSDRAFT_25084	hypothetical protein	CAM_CL_6515	phytax.match.26455824.1			PF01062.14	Bestrophin					chlo	extr	2.2097e+17
jgi|Thaps3|25085|estExt_fgenesh1_	1442_152_704_F3!AR1_G31013_22nts_6	CDS	0	1899	729	754	25085	-26.7	0.000266	25085	4645	jgi_25085_1411.m000290-Thaps3			tps:THAPSDRAFT_25085	hypothetical protein		phytax.match.26441065.1									chlo	plas	2.2097e+17
jgi|Thaps3|25095|estExt_fgenesh1_	918_1375_288_F3!AR2_G31013_21nts_7	CDS	6	2931	2045	2067	25095	-26.7	0.000176	25095	4652	jgi_25095_1412.m000023-Thaps3			tps:THAPSDRAFT_25095	hypothetical protein											chlo	extr	2.20969e+17
jgi|Thaps3|25102|estExt_fgenesh1_	1499_1964_1108_F3!AR1_G31013_20nts_1	3UTR	0	1641	2187	2210	25102	-24.2	0.000736	25102	4659	jgi_25102_1412.m000130-Thaps3	sp|C0H4W3|HEPF1_PLAF7	Probable ATP-dependent helicase PF08_0048 OS=Plasmodium falciparum (isolate 3D7) GN=PF08_0048 PE=3 SV=1	tps:THAPSDRAFT_25102	hypothetical protein											nucl	cyto	2.20969e+17
jgi|Thaps3|25107|estExt_fgenesh1_	1529_1170_904_F3!AR1_G31013_23nts_3	CDS	0	2334	647	675	25107	-23.3	0.002449	25107	4662	jgi_25107_1412.m000118-Thaps3			tps:THAPSDRAFT_25107	hypothetical protein					PF04564.8	U-box domain	GO:0000151, GO:0004842, GO:0016567				nucl	nucl	2.20969e+17
jgi|Thaps3|25129|estExt_fgenesh1_	929_478_777_F3!AR2_G00032_23nts_1	CDS	0	3042	2983	3016	25129	-33.6	1.3e-05	25129	4677	jgi_25129_1412.m000152-Thaps3	sp|Q8L844|PP413_ARATH	Pentatricopeptide repeat-containing protein At5g42310, mitochondrial OS=Arabidopsis thaliana GN=At5g42310 PE=2 SV=1	tps:THAPSDRAFT_25129	hypothetical protein	CAM_CL_233	phytax.match.26453712.1						TIGR00756	pentatricopeptide repeat domain		nucl	nucl	2.20969e+17
jgi|Thaps3|25133|estExt_fgenesh1_	1172_810_1068_F3!AR2_G31013_23nts_4	CDS	126	1101	1072	1101	25133	-30	6.7e-05	25133	4680	jgi_25133_1412.m000125-Thaps3			tps:THAPSDRAFT_25133	hypothetical protein		phytax.match.26451137.1									nucl	nucl	2.20969e+17
jgi|Thaps3|25135|estExt_fgenesh1_	1595_1216_233_F3!AR1_G31013_22nts_2	CDS	0	5781	1592	1616	25135	-26.9	0.000216	25135	4681	jgi_25135_1412.m000017-Thaps3	sp|Q3U1Y4|DEN4B_MOUSE	DENN domain-containing protein 4B OS=Mus musculus GN=Dennd4b PE=2 SV=2	tps:THAPSDRAFT_25135	hypothetical protein	CAM_CL_11131006	phytax.match.26445401.1			PF02141.14	DENN (AEX-3) domain					plas	plas	2.20969e+17
jgi|Thaps3|25139|estExt_fgenesh1_	1442_152_704_F3!AR1_G31013_22nts_6	CDS	0	3312	2105	2136	25139	-30	7.1e-05	25139	4685	jgi_25139_1412.m000047-Thaps3	sp|Q10110|RRN3_SCHPO	RNA polymerase I-specific transcription initiation factor rrn3 OS=Schizosaccharomyces pombe GN=rrn3 PE=2 SV=1	tps:THAPSDRAFT_25139	hypothetical protein		phytax.match.26457023.1			PF05327.4	RNA polymerase I specific transcription initiation factor RRN3					nucl	nucl	2.20969e+17
jgi|Thaps3|25140|estExt_fgenesh1_	1508_336_693_F3!AR1_G00032_24nts_2	CDS	0	7632	2629	2651	25140	-24.3	0.000948	25140	4687	jgi_25140_1412.m000035-Thaps3	sp|O43918|AIRE_HUMAN	Autoimmune regulator OS=Homo sapiens GN=AIRE PE=1 SV=1	tps:THAPSDRAFT_25140	hypothetical protein	CAM_CL_268	phytax.match.26444870.1									nucl	cyto	2.20969e+17
jgi|Thaps3|25156|estExt_fgenesh1_	906_1399_882_F3!AR2_G31013_20nts_1	CDS	0	531	385	405	25156	-24.4	0.00048	25156	4696	jgi_25156_1412.m000100-Thaps3			tps:THAPSDRAFT_25156	hypothetical protein											chlo	mito	2.20969e+17
jgi|Thaps3|25162|estExt_fgenesh1_	918_1375_288_F3!AR2_G31013_21nts_7	CDS	0	2424	2270	2297	25162	-24.3	0.001087	25162	4703	jgi_25162_1412.m000049-Thaps3			tps:THAPSDRAFT_25162	hypothetical protein	CAM_CL_5934	phytax.match.26451082.1									nucl	nucl	2.20969e+17
jgi|Thaps3|25168|estExt_fgenesh1_	1529_1170_904_F3!AR1_G31013_23nts_3	CDS	0	7392	3660	3689	25168	-29	0.000116	25168	4708	jgi_25168_1412.m000129-Thaps3	sp|Q54G21|FKBP5_DICDI	FK506-binding protein 5 OS=Dictyostelium discoideum GN=fkbp5 PE=1 SV=1	tps:THAPSDRAFT_25168	hypothetical protein											chlo	nucl	2.20969e+17
jgi|Thaps3|25168|estExt_fgenesh1_	1008_1638_234_F3!AR2_G00032_24nts_1	CDS	0	7392	90	116	25168	-28.1	0.000164	25168	4708	jgi_25168_1412.m000129-Thaps3	sp|Q54G21|FKBP5_DICDI	FK506-binding protein 5 OS=Dictyostelium discoideum GN=fkbp5 PE=1 SV=1	tps:THAPSDRAFT_25168	hypothetical protein											chlo	nucl	2.20969e+17
jgi|Thaps3|25172|estExt_fgenesh1_	1442_152_704_F3!AR1_G31013_22nts_6	CDS	0	1341	1200	1226	25172	-26.5	0.000325	25172	4712	jgi_25172_1413.m000034-Thaps3			tps:THAPSDRAFT_25172	hypothetical protein		phytax.match.26454767.1									nucl	extr	2.20968e+17
jgi|Thaps3|25179|estExt_fgenesh1_	1431_1377_1517_F3!AR1_G31013_23nts_3	CDS	0	1122	244	275	25179	-24.7	0.00139	25179	4715	jgi_25179_1413.m000020-Thaps3	sp|Q6K4V3|C3H15_ORYSJ	Zinc finger CCCH domain-containing protein 15 OS=Oryza sativa subsp. japonica GN=Os02g0301000 PE=2 SV=1	tps:THAPSDRAFT_25179	hypothetical protein; K13127 RING finger protein 113A	CAM_CL_5823	phytax.match.26446209.1									nucl	nucl	2.20968e+17
jgi|Thaps3|25214|estExt_fgenesh1_	1529_1170_904_F3!AR1_G31013_23nts_3	CDS	660	3801	2564	2593	25214	-28.5	0.000153	25214	4734	jgi_25214_1414.m000207-Thaps3	sp|Q7XU27|BRE1A_ORYSJ	E3 ubiquitin-protein ligase BRE1-like 1 OS=Oryza sativa subsp. japonica GN=BRE1A PE=2 SV=3	tps:THAPSDRAFT_25214	hypothetical protein; K10696 E3 ubiquitin-protein ligase BRE1 [EC:6.3.2.19]	CAM_CL_223	phytax.match.26460115.1									nucl	nucl	2.2097e+17
jgi|Thaps3|25223|estExt_fgenesh1_	906_1399_882_F3!AR2_G31013_20nts_1	CDS	0	4512	2485	2513	25223	-23.4	0.001748	25223	4740	jgi_25223_1414.m000023-Thaps3	sp|Q9M1I1|FB304_ARATH	F-box protein At3g54460 OS=Arabidopsis thaliana GN=At3g54460 PE=2 SV=1	tps:THAPSDRAFT_25223	hypothetical protein	CAM_CL_375	phytax.match.26453536.1			PF00176.16	SNF2 family N-terminal domain	GO:0003677, GO:0005524				vacu	nucl	2.2097e+17
jgi|Thaps3|25233|estExt_fgenesh1_	1374_1433_1030_F3!AR1_G31013_22nts_13	CDS	0	1869	718	748	25233	-34.8	5e-06	25233	4746	jgi_25233_1414.m000012-Thaps3	sp|Q4A0V8|UAFA_STAS1	Uro-adherence factor A OS=Staphylococcus saprophyticus subsp. saprophyticus (strain ATCC 15305 / DSM 20229) GN=uafA PE=4 SV=1	tps:THAPSDRAFT_25233	hypothetical protein	CAM_CL_2302	phytax.match.26457590.1									nucl	nucl	2.2097e+17
jgi|Thaps3|25235|estExt_fgenesh1_	1442_152_704_F3!AR1_G31013_22nts_6	CDS	0	3279	1242	1271	25235	-32.2	1.8e-05	25235	4748	jgi_25235_1414.m000208-Thaps3			tps:THAPSDRAFT_25235	hypothetical protein											nucl	nucl	2.2097e+17
jgi|Thaps3|25247|estExt_fgenesh1_	1508_336_693_F3!AR1_G00032_24nts_2	CDS	0	813	98	124	25247	-30.8	3.7e-05	25247	4758	jgi_25247_1414.m000071-Thaps3			tps:THAPSDRAFT_25247	hypothetical protein		phytax.match.26451552.1									cyto	E.R.	2.2097e+17
jgi|Thaps3|25249|estExt_fgenesh1_	1499_1964_1108_F3!AR1_G31013_20nts_1	CDS	27	1956	1028	1043	25249	-22.4	0.000839	25249	4760	jgi_25249_1414.m000099-Thaps3			tps:THAPSDRAFT_25249	hypothetical protein		phytax.match.26457107.1									nucl	nucl	2.2097e+17
jgi|Thaps3|25261|estExt_fgenesh1_	1381_423_1947_F3!AR1_G31013_20nts_12	CDS	0	1779	1415	1437	25261	-19.9	0.008147	25261	4765	jgi_25261_1414.m000034-Thaps3	sp|P05661|MYSA_DROME	Myosin heavy chain, muscle OS=Drosophila melanogaster GN=Mhc PE=1 SV=4	tps:THAPSDRAFT_25261	hypothetical protein											cyto	cyto_nucl	2.2097e+17
jgi|Thaps3|25272|estExt_fgenesh1_	906_1399_882_F3!AR2_G31013_20nts_1	CDS	0	2151	1282	1315	25272	-26.4	0.000459	25272	4772	jgi_25272_1414.m000049-Thaps3	sp|Q9P2Y5|UVRAG_HUMAN	UV radiation resistance-associated gene protein OS=Homo sapiens GN=UVRAG PE=1 SV=1	tps:THAPSDRAFT_25272	hypothetical protein		phytax.match.26446911.1									chlo	nucl	2.2097e+17
jgi|Thaps3|25272|estExt_fgenesh1_	1172_810_1068_F3!AR2_G31013_23nts_4	CDS	0	2151	1254	1281	25272	-27.3	0.000251	25272	4772	jgi_25272_1414.m000049-Thaps3	sp|Q9P2Y5|UVRAG_HUMAN	UV radiation resistance-associated gene protein OS=Homo sapiens GN=UVRAG PE=1 SV=1	tps:THAPSDRAFT_25272	hypothetical protein		phytax.match.26446911.1									chlo	nucl	2.2097e+17
jgi|Thaps3|25279|estExt_fgenesh1_	1233_1805_1228_F3!AR2_G00032_22nts_1	CDS	0	1674	638	661	25279	-27.3	0.000156	25279	4776	jgi_25279_1414.m000011-Thaps3	sp|Q3MHL7|TCPZ_BOVIN	T-complex protein 1 subunit zeta OS=Bos taurus GN=CCT6A PE=2 SV=3	tps:THAPSDRAFT_25279	t-complex protein 1 zeta subunit; K09498 T-complex protein 1 subunit zeta	CAM_CL_1138	phytax.match.26444478.1			PF00118.17	TCP-1/cpn60 chaperonin family	GO:0005515, GO:0005524, GO:0044267	TIGR02347	T-complex protein 1, zeta subunit		chlo	cyto	2.2097e+17
jgi|Thaps3|25299|estExt_fgenesh1_	1499_1964_1108_F3!AR1_G31013_20nts_1	3UTR	33	2793	3377	3399	25299	-25.1	0.000396	25299	4786	jgi_25299_1414.m000129-Thaps3	sp|P39869|NIA_LOTJA	Nitrate reductase [NADH] OS=Lotus japonicus GN=NIA PE=3 SV=1	tps:THAPSDRAFT_25299	hypothetical protein	CAM_CL_2499	phytax.match.26460019.1			PF00174.12	Oxidoreductase molybdopterin binding domain	GO:0009055	TIGR02160	phenylacetate-CoA oxygenase/reductase, PaaK subunit	GO:0010124	pero	cyto	2.2097e+17
jgi|Thaps3|25302|estExt_fgenesh1_	1499_1964_1108_F3!AR1_G31013_20nts_1	CDS	0	888	842	864	25302	-24	0.000751	25302	4787	jgi_25302_1414.m000179-Thaps3			tps:THAPSDRAFT_25302	hypothetical protein		phytax.match.26445712.1									chlo	extr	2.2097e+17
jgi|Thaps3|25314|estExt_fgenesh1_	1233_1805_1228_F3!AR2_G00032_22nts_1	CDS	0	3669	2857	2876	25314	-20.9	0.004171	25314	4796	jgi_25314_1415.m000088-Thaps3			tps:THAPS_25314	hypothetical protein											chlo	extr	2.09584e+17
jgi|Thaps3|25315|estExt_fgenesh1_	1177_1978_318_F3!AR2_G00032_20nts_2	CDS	0	1617	766	794	25315	-23.1	0.002069	25315	4797	jgi_25315_1415.m000250-Thaps3	sp|P25386|USO1_YEAST	Intracellular protein transport protein USO1 OS=Saccharomyces cerevisiae GN=USO1 PE=1 SV=2	tps:THAPS_25315	hypothetical protein		phytax.match.26451677.1									nucl	nucl	2.09583e+17
jgi|Thaps3|25342|estExt_fgenesh1_	1442_152_704_F3!AR1_G31013_22nts_6	CDS	0	2145	1245	1265	25342	-29.5	3.1e-05	25342	4813	jgi_25342_1415.m000178-Thaps3	sp|Q99ML0|ZMY10_MOUSE	Zinc finger MYND domain-containing protein 10 OS=Mus musculus GN=Zmynd10 PE=2 SV=1	tps:THAPS_25342	hypothetical protein	CAM_CL_11029054	phytax.match.26456655.1									nucl	nucl	2.09583e+17
jgi|Thaps3|25356|estExt_fgenesh1_	1053_1515_1221_F3!AR2_G31013_23nts_1	CDS	0	4197	139	167	25356	-30.5	4.7e-05	25356	4821	jgi_25356_1415.m000261-Thaps3			tps:THAPS_25356	hypothetical protein					PF07039.4	SGF29 tudor-like domain					nucl	mito	2.09584e+17
jgi|Thaps3|25374|estExt_fgenesh1_	898_725_1897_F3!AR2_G31013_23nts_1	CDS	66	1830	1508	1537	25374	-18.8	0.03016	25374	4834	jgi_25374_1415.m000156-Thaps3			tps:THAPS_25374	hypothetical protein											chlo	nucl	2.09583e+17
jgi|Thaps3|25378|estExt_fgenesh1_	1499_1964_1108_F3!AR1_G31013_20nts_1	CDS	0	1959	1831	1851	25378	-29.6	2.2e-05	25378	4837	jgi_25378_1415.m000005-Thaps3			tps:THAPS_25378	hypothetical protein											vacu	pero	2.09584e+17
jgi|Thaps3|25382|estExt_fgenesh1_	906_1399_882_F3!AR2_G31013_20nts_1	CDS	0	2406	351	374	25382	-24.9	0.000491	25382	4841	jgi_25382_1415.m000252-Thaps3	sp|Q5UQ63|YR654_MIMIV	Putative fucosyltransferase R654 OS=Acanthamoeba polyphaga mimivirus GN=MIMI_R654 PE=3 SV=1	tps:THAPS_25382	hypothetical protein	CAM_CL_969	phytax.match.26439323.1			PF00852.12	Glycosyltransferase family 10 (fucosyltransferase)	GO:0006486, GO:0008417, GO:0016020				nucl	cyto_nucl	2.09583e+17
jgi|Thaps3|25392|estExt_fgenesh1_	1177_1978_318_F3!AR2_G00032_20nts_2	CDS	0	25389	6473	6497	25392	-23.1	0.001518	25392	4848	jgi_25392_1415.m000154-Thaps3	sp|P08519|APOA_HUMAN	Apolipoprotein(a) OS=Homo sapiens GN=LPA PE=1 SV=1	tps:THAPS_25392	hypothetical protein	CAM_CL_3378	phytax.match.26459798.1			PF00051.11	Kringle domain					plas	plas	2.09584e+17
jgi|Thaps3|25392|estExt_fgenesh1_	1381_423_1947_F3!AR1_G31013_20nts_12	CDS	0	25389	15436	15458	25392	-21.2	0.003829	25392	4848	jgi_25392_1415.m000154-Thaps3	sp|P08519|APOA_HUMAN	Apolipoprotein(a) OS=Homo sapiens GN=LPA PE=1 SV=1	tps:THAPS_25392	hypothetical protein	CAM_CL_3378	phytax.match.26459798.1			PF00051.11	Kringle domain					plas	plas	2.09584e+17
jgi|Thaps3|25395|estExt_fgenesh1_	1499_1964_1108_F3!AR1_G31013_20nts_1	CDS	0	2136	726	749	25395	-23.9	0.000876	25395	4850	jgi_25395_1415.m000072-Thaps3	sp|Q03264|NGL2_YEAST	RNA exonuclease NGL2 OS=Saccharomyces cerevisiae GN=NGL2 PE=1 SV=1	tps:THAPS_25395	hypothetical protein					PF03372.16	Endonuclease/Exonuclease/phosphatase family					chlo	extr	2.09583e+17
jgi|Thaps3|25395|estExt_fgenesh1_	1180_1482_783_F3!AR2_G31013_21nts_2	CDS	0	2136	945	966	25395	-25	0.000424	25395	4850	jgi_25395_1415.m000072-Thaps3	sp|Q03264|NGL2_YEAST	RNA exonuclease NGL2 OS=Saccharomyces cerevisiae GN=NGL2 PE=1 SV=1	tps:THAPS_25395	hypothetical protein					PF03372.16	Endonuclease/Exonuclease/phosphatase family					chlo	extr	2.09583e+17
jgi|Thaps3|25412|estExt_fgenesh1_	1374_1433_1030_F3!AR1_G31013_22nts_13	5UTR	501	1338	203	233	25412	-32.5	1.7e-05	25412	4859	jgi_25412_1415.m000051-Thaps3	sp|O31571|YFHC_BACSU	Putative NAD(P)H nitroreductase yfhC OS=Bacillus subtilis GN=yfhC PE=3 SV=1	tps:THAPS_25412	hypothetical protein	CAM_CL_8019	phytax.match.26442266.1			PF00881.17	Nitroreductase family	GO:0016491	TIGR02476	cob(II)yrinic acid a,c-diamide reductase	GO:0009236, GO:0016722	chlo	extr	2.09584e+17
jgi|Thaps3|25444|estExt_fgenesh1_	1381_423_1947_F3!AR1_G31013_20nts_12	CDS	0	1695	1364	1382	25444	-18.7	0.011526	25444	4882	jgi_25444_1416.m000005-Thaps3	sp|Q4WTT7|SMP3_ASPFU	GPI mannosyltransferase 4 OS=Aspergillus fumigatus GN=smp3 PE=3 SV=2	tps:THAPSDRAFT_25444	hypothetical protein	CAM_CL_3203	phytax.match.26440489.1			PF03901.10	Alg9-like mannosyltransferase family	GO:0006506, GO:0016757, GO:0031227				E.R.	cyto	2.20968e+17
jgi|Thaps3|25451|estExt_fgenesh1_	1518_886_1823_F3!AR1_G31013_20nts_1	CDS	0	4665	823	842	25451	-26	0.000164	25451	4888	jgi_25451_1416.m000193-Thaps3	sp|P46822|KLC_CAEEL	Kinesin light chain OS=Caenorhabditis elegans GN=klc-2 PE=1 SV=2	tps:THAPSDRAFT_25451	hypothetical protein	CAM_CL_2527	phytax.match.26458628.1			PF00931.15	NB-ARC domain	GO:0005524, GO:0006915				nucl	nucl	2.20968e+17
jgi|Thaps3|25464|estExt_fgenesh1_	1408_1985_285_F3!AR1_G31013_23nts_2	CDS	0	3723	3646	3664	25464	-23.9	0.000707	25464	4895	jgi_25464_1416.m000031-Thaps3	sp|A2AQP0|MYH7B_MOUSE	Myosin-7B OS=Mus musculus GN=Myh7b PE=3 SV=1	tps:THAPSDRAFT_25464	hypothetical protein	CAM_CL_150	phytax.match.26459611.1									nucl	nucl	2.20968e+17
jgi|Thaps3|25472|estExt_fgenesh1_	1508_336_693_F3!AR1_G00032_24nts_2	CDS	0	5517	4850	4871	25472	-26.3	0.000275	25472	4901	jgi_25472_1416.m000197-Thaps3	sp|Q9P785|YNY5_SCHPO	LisH domain-containing protein C1711.05 OS=Schizosaccharomyces pombe GN=SPBC1711.05 PE=2 SV=1	tps:THAPSDRAFT_25472	hypothetical protein	CAM_CL_14322396										nucl	nucl	2.20968e+17
jgi|Thaps3|25472|estExt_fgenesh1_	1233_1805_1228_F3!AR2_G00032_22nts_1	CDS	0	5517	1951	1976	25472	-24.1	0.001146	25472	4901	jgi_25472_1416.m000197-Thaps3	sp|Q9P785|YNY5_SCHPO	LisH domain-containing protein C1711.05 OS=Schizosaccharomyces pombe GN=SPBC1711.05 PE=2 SV=1	tps:THAPSDRAFT_25472	hypothetical protein	CAM_CL_14322396										nucl	nucl	2.20968e+17
jgi|Thaps3|25476|estExt_fgenesh1_	898_725_1897_F3!AR2_G31013_23nts_1	CDS	0	3162	2305	2327	25476	-26.8	0.000208	25476	4904	jgi_25476_1416.m000110-Thaps3	sp|Q32Q05|OTU1_RAT	Ubiquitin thioesterase OTU1 OS=Rattus norvegicus GN=Yod1 PE=2 SV=1	tps:THAPSDRAFT_25476	hypothetical protein	CAM_CL_6294	phytax.match.26439847.1			PF02338.12	OTU-like cysteine protease					nucl	nucl	2.20968e+17
jgi|Thaps3|25476|estExt_fgenesh1_	1394_1396_402_F3!AR1_G31013_23nts_3	CDS	0	3162	2197	2225	25476	-23.2	0.002587	25476	4904	jgi_25476_1416.m000110-Thaps3	sp|Q32Q05|OTU1_RAT	Ubiquitin thioesterase OTU1 OS=Rattus norvegicus GN=Yod1 PE=2 SV=1	tps:THAPSDRAFT_25476	hypothetical protein	CAM_CL_6294	phytax.match.26439847.1			PF02338.12	OTU-like cysteine protease					nucl	nucl	2.20968e+17
jgi|Thaps3|25476|estExt_fgenesh1_	1599_1566_1907_F3!AR1_G31013_20nts_2	CDS	0	3162	1457	1478	25476	-21.4	0.003112	25476	4904	jgi_25476_1416.m000110-Thaps3	sp|Q32Q05|OTU1_RAT	Ubiquitin thioesterase OTU1 OS=Rattus norvegicus GN=Yod1 PE=2 SV=1	tps:THAPSDRAFT_25476	hypothetical protein	CAM_CL_6294	phytax.match.26439847.1			PF02338.12	OTU-like cysteine protease					nucl	nucl	2.20968e+17
jgi|Thaps3|25476|estExt_fgenesh1_	929_478_777_F3!AR2_G00032_23nts_1	CDS	0	3162	49	83	25476	-26	0.000831	25476	4904	jgi_25476_1416.m000110-Thaps3	sp|Q32Q05|OTU1_RAT	Ubiquitin thioesterase OTU1 OS=Rattus norvegicus GN=Yod1 PE=2 SV=1	tps:THAPSDRAFT_25476	hypothetical protein	CAM_CL_6294	phytax.match.26439847.1			PF02338.12	OTU-like cysteine protease					nucl	nucl	2.20968e+17
jgi|Thaps3|25486|estExt_fgenesh1_	918_1375_288_F3!AR2_G31013_21nts_7	CDS	0	2199	733	760	25486	-23.9	0.001359	25486	4911	jgi_25486_1416.m000014-Thaps3			tps:THAPSDRAFT_25486	hypothetical protein		phytax.match.26443807.1			PF00849.15	RNA pseudouridylate synthase	GO:0001522, GO:0003723, GO:0009451, GO:0009982	TIGR00005	pseudouridine synthase, RluA family	GO:0001522, GO:0009451, GO:0009982	nucl	nucl	2.20968e+17
jgi|Thaps3|25486|estExt_fgenesh1_	1599_1566_1907_F3!AR1_G31013_20nts_2	CDS	0	2199	717	742	25486	-28.4	8e-05	25486	4911	jgi_25486_1416.m000014-Thaps3			tps:THAPSDRAFT_25486	hypothetical protein		phytax.match.26443807.1			PF00849.15	RNA pseudouridylate synthase	GO:0001522, GO:0003723, GO:0009451, GO:0009982	TIGR00005	pseudouridine synthase, RluA family	GO:0001522, GO:0009451, GO:0009982	nucl	nucl	2.20968e+17
jgi|Thaps3|25486|estExt_fgenesh1_	929_478_777_F3!AR2_G00032_23nts_1	CDS	0	2199	279	298	25486	-28.4	5.8e-05	25486	4911	jgi_25486_1416.m000014-Thaps3			tps:THAPSDRAFT_25486	hypothetical protein		phytax.match.26443807.1			PF00849.15	RNA pseudouridylate synthase	GO:0001522, GO:0003723, GO:0009451, GO:0009982	TIGR00005	pseudouridine synthase, RluA family	GO:0001522, GO:0009451, GO:0009982	nucl	nucl	2.20968e+17
jgi|Thaps3|25490|estExt_fgenesh1_	1053_1515_1221_F3!AR2_G31013_23nts_1	CDS	0	3117	2344	2372	25490	-28.2	0.000166	25490	4914	jgi_25490_1416.m000013-Thaps3			tps:THAPSDRAFT_25490	hypothetical protein		phytax.match.26454300.1									nucl	plas	2.20968e+17
jgi|Thaps3|25498|estExt_fgenesh1_	929_478_777_F3!AR2_G00032_23nts_1	CDS	0	7506	4798	4822	25498	-35.3	2e-06	25498	4921	jgi_25498_1416.m000001-Thaps3	sp|Q5T4S7|UBR4_HUMAN	E3 ubiquitin-protein ligase UBR4 OS=Homo sapiens GN=UBR4 PE=1 SV=1	tps:THAPSDRAFT_25498	hypothetical protein	CAM_CL_14657122	phytax.match.26454435.1									chlo	plas	2.20968e+17
jgi|Thaps3|25506|estExt_fgenesh1_	1180_1482_783_F3!AR2_G31013_21nts_2	CDS	180	969	608	627	25506	-27.3	8.6e-05	25506	4925	jgi_25506_1417.m000045-Thaps3			tps:THAPSDRAFT_25506	hypothetical protein											nucl	nucl	2.20968e+17
jgi|Thaps3|25509|estExt_fgenesh1_	1394_1396_402_F3!AR1_G31013_23nts_3	CDS	0	1668	1657	1677	25509	-24.6	0.000593	25509	4928	jgi_25509_1417.m000008-Thaps3			tps:THAPSDRAFT_25509	hypothetical protein											cyto	plas	2.20968e+17
jgi|Thaps3|25517|estExt_fgenesh1_	1233_1805_1228_F3!AR2_G00032_22nts_1	3UTR	0	1725	2136	2156	25517	-28.2	6.6e-05	25517	4935	jgi_25517_1417.m000001-Thaps3			tps:THAPSDRAFT_25517	hypothetical protein		phytax.match.26446540.1									cyto	cyto	2.20968e+17
jgi|Thaps3|25552|estExt_fgenesh1_	1394_1396_402_F3!AR1_G31013_23nts_3	CDS	90	1716	1291	1318	25552	-21.4	0.006509	25552	4957	jgi_25552_1418.m000011-Thaps3			tps:THAPSDRAFT_25552	hypothetical protein		phytax.match.26455042.1			PF05648.7	Peroxisomal biogenesis factor 11 (PEX11)					nucl	nucl	2.20968e+17
jgi|Thaps3|25555|estExt_fgenesh1_	1233_1805_1228_F3!AR2_G00032_22nts_1	CDS	0	1830	874	901	25555	-21.9	0.004522	25555	4959	jgi_25555_1418.m000036-Thaps3	sp|Q5PQN1|HERC4_RAT	Probable E3 ubiquitin-protein ligase HERC4 OS=Rattus norvegicus GN=Herc4 PE=2 SV=1	tps:THAPSDRAFT_25555	hypothetical protein	CAM_CL_7693	phytax.match.26447092.1			PF00415.11	Regulator of chromosome condensation (RCC1) repeat					chlo	nucl	2.20968e+17
jgi|Thaps3|25557|estExt_fgenesh1_	1529_1170_904_F3!AR1_G31013_23nts_3	CDS	0	2571	182	203	25557	-34.5	2e-06	25557	4961	jgi_25557_1418.m000043-Thaps3	sp|P47124|HOC1_YEAST	Putative glycosyltransferase HOC1 OS=Saccharomyces cerevisiae GN=HOC1 PE=1 SV=3	tps:THAPSDRAFT_25557	hypothetical protein	CAM_CL_7442	phytax.match.26446661.1			PF04488.8	Glycosyltransferase sugar-binding region containing DXD motif					vacu	extr	2.20968e+17
jgi|Thaps3|25565|estExt_fgenesh1_	1599_1566_1907_F3!AR1_G31013_20nts_2	CDS	0	1782	211	230	25565	-23.7	0.000648	25565	4964	jgi_25565_1418.m000006-Thaps3			tps:THAPSDRAFT_25565	hypothetical protein		phytax.match.26459403.1									plas	plas	2.20968e+17
jgi|Thaps3|25573|estExt_fgenesh1_	1442_152_704_F3!AR1_G31013_22nts_6	CDS	0	3672	244	271	25573	-26.9	0.000283	25573	4968	jgi_25573_1419.m000132-Thaps3			tps:THAPSDRAFT_25573	hypothetical protein		phytax.match.26453670.1									chlo	mito	2.2097e+17
jgi|Thaps3|25576|estExt_fgenesh1_	918_1375_288_F3!AR2_G31013_21nts_7	CDS	153	1203	462	489	25576	-25.1	0.000694	25576	4971	jgi_25576_1419.m000080-Thaps3			tps:THAPSDRAFT_25576	hypothetical protein					PF01762.14	Galactosyltransferase	GO:0006486, GO:0008378, GO:0016020				chlo	extr	2.2097e+17
jgi|Thaps3|25593|estExt_fgenesh1_	1518_886_1823_F3!AR1_G31013_20nts_1	CDS	0	9096	6433	6459	25593	-26.6	0.000245	25593	4978	jgi_25593_1419.m000071-Thaps3			tps:THAPSDRAFT_25593	hypothetical protein		phytax.match.26458986.1									cyto	nucl	2.2097e+17
jgi|Thaps3|25599|estExt_fgenesh1_	1427_942_1564_F3!AR1_G31013_20nts_7	CDS	0	2055	904	930	25599	-34.8	2e-06	25599	4980	jgi_25599_1419.m000235-Thaps3			tps:THAPSDRAFT_25599	hypothetical protein		phytax.match.26456851.1									mito	mito	2.2097e+17
jgi|Thaps3|25600|estExt_fgenesh1_	1374_1433_1030_F3!AR1_G31013_22nts_13	CDS	0	8202	539	561	25600	-31.4	1.3e-05	25600	4981	jgi_25600_1419.m000107-Thaps3			tps:THAPSDRAFT_25600	hypothetical protein		phytax.match.26444858.1									nucl	nucl	2.2097e+17
jgi|Thaps3|25608|estExt_fgenesh1_	1529_1170_904_F3!AR1_G31013_23nts_3	CDS	123	2100	399	429	25608	-28.6	0.000157	25608	4986	jgi_25608_1419.m000221-Thaps3			tps:THAPSDRAFT_25608	hypothetical protein											plas	plas	2.2097e+17
jgi|Thaps3|25613|estExt_fgenesh1_	1442_152_704_F3!AR1_G31013_22nts_6	CDS	0	13632	2880	2903	25613	-21.5	0.004234	25613	4988	jgi_25613_1419.m000078-Thaps3	sp|Q8I8U7|TRA1_DROME	Transcription-associated protein 1 OS=Drosophila melanogaster GN=Nipped-A PE=1 SV=3	tps:THAPSDRAFT_25613	hypothetical protein; K08874 transformation/transcription domain-associated protein	CAM_CL_12096877	phytax.match.26445664.1			PF02259.16	FAT domain					cyto	plas	2.2097e+17
jgi|Thaps3|25613|estExt_fgenesh1_	921_306_230_F3!AR2_G31013_21nts_451	CDS	0	13632	9652	9682	25613	-28.2	0.000157	25613	4988	jgi_25613_1419.m000078-Thaps3	sp|Q8I8U7|TRA1_DROME	Transcription-associated protein 1 OS=Drosophila melanogaster GN=Nipped-A PE=1 SV=3	tps:THAPSDRAFT_25613	hypothetical protein; K08874 transformation/transcription domain-associated protein	CAM_CL_12096877	phytax.match.26445664.1			PF02259.16	FAT domain					cyto	plas	2.2097e+17
jgi|Thaps3|25622|estExt_fgenesh1_	1567_164_827_F3!AR1_G31013_24nts_1	CDS	0	3306	464	494	25622	-29.8	9e-05	25622	4994	jgi_25622_1419.m000214-Thaps3			tps:THAPSDRAFT_25622	hypothetical protein		phytax.match.26455952.1									nucl	nucl	2.2097e+17
jgi|Thaps3|25649|estExt_fgenesh1_	906_1399_882_F3!AR2_G31013_20nts_1	CDS	0	1845	718	738	25649	-27.4	8.1e-05	25649	5007	jgi_25649_1419.m000049-Thaps3															nucl	extr	2.2097e+17
jgi|Thaps3|25650|estExt_fgenesh1_	906_1399_882_F3!AR2_G31013_20nts_1	CDS	0	702	275	293	25650	-24	0.000479	25650	5009	jgi_25650_1419.m000174-Thaps3			tps:THAPSDRAFT_25650	hypothetical protein											chlo	mito	2.2097e+17
jgi|Thaps3|25651|estExt_fgenesh1_	1408_1985_285_F3!AR1_G31013_23nts_2	CDS	0	2298	673	694	25651	-21.7	0.003473	25651	5010	jgi_25651_1419.m000253-Thaps3			tps:THAPSDRAFT_25651	hypothetical protein											nucl	nucl	2.2097e+17
jgi|Thaps3|25651|estExt_fgenesh1_	1374_1433_1030_F3!AR1_G31013_22nts_13	CDS	0	2298	3	23	25651	-33.4	3e-06	25651	5010	jgi_25651_1419.m000253-Thaps3			tps:THAPSDRAFT_25651	hypothetical protein											nucl	nucl	2.2097e+17
jgi|Thaps3|25653|estExt_fgenesh1_	1431_1377_1517_F3!AR1_G31013_23nts_3	CDS	0	2202	127	149	25653	-23.8	0.001148	25653	5012	jgi_25653_1419.m000066-Thaps3			tps:THAPSDRAFT_25653	hypothetical protein		phytax.match.26440676.1									nucl	plas	2.2097e+17
jgi|Thaps3|25663|estExt_fgenesh1_	1172_810_1068_F3!AR2_G31013_23nts_4	CDS	0	1287	651	670	25663	-25	0.000419	25663	5019	jgi_25663_1419.m000151-Thaps3			tps:THAPSDRAFT_25663	hypothetical protein		phytax.match.26438501.1									chlo	mito	2.2097e+17
jgi|Thaps3|25671|estExt_fgenesh1_	1177_1978_318_F3!AR2_G00032_20nts_2	CDS	0	2241	363	386	25671	-18.3	0.022111	25671	5022	jgi_25671_1419.m000154-Thaps3			tps:THAPSDRAFT_25671	hypothetical protein		phytax.match.26450153.1									chlo	plas	2.2097e+17
jgi|Thaps3|25678|estExt_fgenesh1_	918_1375_288_F3!AR2_G31013_21nts_7	CDS	0	3780	369	394	25678	-24.7	0.000738	25678	5025	jgi_25678_1419.m000254-Thaps3	sp|Q6AZT7|NPHP3_XENLA	Nephrocystin-3 OS=Xenopus laevis GN=nphp3 PE=2 SV=1	tps:THAPSDRAFT_25678	hypothetical protein	CAM_CL_2527	phytax.match.26438219.1			PF00515.21	Tetratricopeptide repeat					nucl	nucl	2.2097e+17
jgi|Thaps3|25685|estExt_fgenesh1_	1427_942_1564_F3!AR1_G31013_20nts_7	3UTR	0	2391	3306	3331	25685	-27.2	0.000159	25685	5029	jgi_25685_1420.m000118-Thaps3			tps:THAPSDRAFT_25685	hypothetical protein											nucl	cyto	2.20969e+17
jgi|Thaps3|25685|estExt_fgenesh1_	1518_886_1823_F3!AR1_G31013_20nts_1	CDS	0	2391	202	221	25685	-26.6	0.000115	25685	5029	jgi_25685_1420.m000118-Thaps3			tps:THAPSDRAFT_25685	hypothetical protein											nucl	cyto	2.20969e+17
jgi|Thaps3|25686|estExt_fgenesh1_	918_1375_288_F3!AR2_G31013_21nts_7	CDS	0	6663	1966	1987	25686	-26.2	0.000211	25686	5030	jgi_25686_1420.m000002-Thaps3	sp|P12270|TPR_HUMAN	Nucleoprotein TPR OS=Homo sapiens GN=TPR PE=1 SV=3	tps:THAPSDRAFT_25686	hypothetical protein	CAM_CL_11020138	phytax.match.26443458.1			PF07926.5	TPR/MLP1/MLP2-like protein	GO:0005643, GO:0006606	TIGR02168	chromosome segregation protein SMC	GO:0005524, GO:0007059, GO:0030261	nucl	nucl	2.20969e+17
jgi|Thaps3|25687|estExt_fgenesh1_	918_1375_288_F3!AR2_G31013_21nts_7	CDS	0	6696	1966	1987	25687	-26.2	0.000211	25687	5031	jgi_25687_1420.m000210-Thaps3	sp|P12270|TPR_HUMAN	Nucleoprotein TPR OS=Homo sapiens GN=TPR PE=1 SV=3	tps:THAPSDRAFT_25687	hypothetical protein	CAM_CL_11020138	phytax.match.26443458.1			PF07926.5	TPR/MLP1/MLP2-like protein	GO:0005643, GO:0006606	TIGR02168	chromosome segregation protein SMC	GO:0005524, GO:0007059, GO:0030261	nucl	nucl	2.20969e+17
jgi|Thaps3|25693|estExt_fgenesh1_	1442_152_704_F3!AR1_G31013_22nts_6	CDS	0	4914	1270	1291	25693	-48.5	0	25693	5035	jgi_25693_1420.m000048-Thaps3	sp|Q8NCG7|DGLB_HUMAN	Sn1-specific diacylglycerol lipase beta OS=Homo sapiens GN=DAGLB PE=1 SV=2	tps:THAPSDRAFT_25693	hypothetical protein		phytax.match.26458909.1			PF01764.18	Lipase (class 3)	GO:0004806, GO:0006629				nucl	nucl	2.20969e+17
jgi|Thaps3|25693|estExt_fgenesh1_	1599_1566_1907_F3!AR1_G31013_20nts_2	CDS	0	4914	1640	1656	25693	-26.5	7.9e-05	25693	5035	jgi_25693_1420.m000048-Thaps3	sp|Q8NCG7|DGLB_HUMAN	Sn1-specific diacylglycerol lipase beta OS=Homo sapiens GN=DAGLB PE=1 SV=2	tps:THAPSDRAFT_25693	hypothetical protein		phytax.match.26458909.1			PF01764.18	Lipase (class 3)	GO:0004806, GO:0006629				nucl	nucl	2.20969e+17
jgi|Thaps3|25697|estExt_fgenesh1_	1518_886_1823_F3!AR1_G31013_20nts_1	CDS	0	3186	2797	2816	25697	-25.3	0.00025	25697	5037	jgi_25697_1420.m000315-Thaps3	sp|Q8ZWC4|Y1861_PYRAE	Putative ankyrin repeat protein PAE1861 OS=Pyrobaculum aerophilum GN=PAE1861 PE=4 SV=1	tps:THAPSDRAFT_25697	hypothetical protein		phytax.match.26453477.1									nucl	nucl	2.20969e+17
jgi|Thaps3|25702|estExt_fgenesh1_	1442_152_704_F3!AR1_G31013_22nts_6	CDS	0	2499	364	387	25702	-31.3	1.6e-05	25702	5041	jgi_25702_1420.m000138-Thaps3			tps:THAPSDRAFT_25702	hypothetical protein		phytax.match.26456575.1									nucl	nucl	2.20969e+17
jgi|Thaps3|25702|estExt_fgenesh1_	1394_1396_402_F3!AR1_G31013_23nts_3	CDS	0	2499	1020	1042	25702	-23.4	0.001442	25702	5041	jgi_25702_1420.m000138-Thaps3			tps:THAPSDRAFT_25702	hypothetical protein		phytax.match.26456575.1									nucl	nucl	2.20969e+17
jgi|Thaps3|25713|estExt_fgenesh1_	1008_1638_234_F3!AR2_G00032_24nts_1	CDS	0	987	866	891	25713	-28.1	0.00015	25713	5045	jgi_25713_1420.m000035-Thaps3			tps:THAPSDRAFT_25713	hypothetical protein											plas	plas	2.20969e+17
jgi|Thaps3|25727|estExt_fgenesh1_	1499_1964_1108_F3!AR1_G31013_20nts_1	CDS	69	2433	2314	2337	25727	-25.4	0.000368	25727	5054	jgi_25727_1420.m000269-Thaps3			tps:THAPSDRAFT_25727	hypothetical protein											nucl	nucl	2.20969e+17
jgi|Thaps3|25734|estExt_fgenesh1_	929_478_777_F3!AR2_G00032_23nts_1	CDS	0	2070	1043	1075	25734	-26.4	0.000592	25734	5058	jgi_25734_1420.m000285-Thaps3			tps:THAPSDRAFT_25734	hypothetical protein		phytax.match.26455767.1									plas	cyto	2.20969e+17
jgi|Thaps3|25736|estExt_fgenesh1_	1518_886_1823_F3!AR1_G31013_20nts_1	3UTR	0	735	748	769	25736	-29.2	3.2e-05	25736	5060	jgi_25736_1420.m000141-Thaps3			tps:THAPSDRAFT_25736	hypothetical protein											chlo	extr	2.20969e+17
jgi|Thaps3|25757|estExt_fgenesh1_	1394_1396_402_F3!AR1_G31013_23nts_3	CDS	0	3906	3481	3511	25757	-23.2	0.002943	25757	5074	jgi_25757_1420.m000303-Thaps3			tps:THAPSDRAFT_25757	hypothetical protein		phytax.match.26441754.1			PF01465.13	GRIP domain					nucl	nucl	2.20969e+17
jgi|Thaps3|25767|estExt_fgenesh1_	1053_1515_1221_F3!AR2_G31013_23nts_1	CDS	0	1854	1623	1649	25767	-28.7	0.000106	25767	5078	jgi_25767_1420.m000097-Thaps3			tps:THAPSDRAFT_25767	hypothetical protein		phytax.match.26446001.1									nucl	nucl	2.20969e+17
jgi|Thaps3|25771|estExt_fgenesh1_	1394_1396_402_F3!AR1_G31013_23nts_3	CDS	0	2463	1854	1885	25771	-23.5	0.002659	25771	5080	jgi_25771_1420.m000149-Thaps3			tps:THAPSDRAFT_25771	hypothetical protein		phytax.match.26446985.1									cyto	cyto	2.20969e+17
jgi|Thaps3|25782|estExt_fgenesh1_	1408_1985_285_F3!AR1_G31013_23nts_2	CDS	0	4749	1481	1508	25782	-21.5	0.006161	25782	5089	jgi_25782_1420.m000011-Thaps3			tps:THAPSDRAFT_25782	hypothetical protein		phytax.match.26451827.1									nucl	nucl	2.20969e+17
jgi|Thaps3|25782|estExt_fgenesh1_	1233_1805_1228_F3!AR2_G00032_22nts_1	CDS	0	4749	2311	2330	25782	-20.1	0.006662	25782	5089	jgi_25782_1420.m000011-Thaps3			tps:THAPSDRAFT_25782	hypothetical protein		phytax.match.26451827.1									nucl	nucl	2.20969e+17
jgi|Thaps3|25799|estExt_fgenesh1_	1394_1396_402_F3!AR1_G31013_23nts_3	CDS	0	1722	1031	1054	25799	-20.6	0.007665	25799	5101	jgi_25799_1420.m000224-Thaps3	sp|Q58293|Y883_METJA	Uncharacterized protein MJ0883 OS=Methanocaldococcus jannaschii GN=MJ0883 PE=1 SV=1	tps:THAPSDRAFT_25799	hypothetical protein	CAM_CL_4302	phytax.match.26454977.1			PF02475.9	Met-10+ like-protein					mito	nucl	2.20969e+17
jgi|Thaps3|25802|estExt_fgenesh1_	1394_1396_402_F3!AR1_G31013_23nts_3	CDS	138	2145	410	438	25802	-29.7	7.3e-05	25802	5104	jgi_25802_1420.m000294-Thaps3			tps:THAPSDRAFT_25802	hypothetical protein											chlo	plas	2.2097e+17
jgi|Thaps3|25811|estExt_fgenesh1_	1381_423_1947_F3!AR1_G31013_20nts_12	CDS	0	5982	2995	3015	25811	-21.5	0.002664	25811	5113	jgi_25811_1421.m000134-Thaps3	sp|Q9VLT1|MON2_DROME	Protein MON2 homolog OS=Drosophila melanogaster GN=CG8683 PE=1 SV=4	tps:THAPSDRAFT_25811	hypothetical protein	CAM_CL_1998	phytax.match.26443928.1									nucl	cyto	2.20969e+17
jgi|Thaps3|25811|estExt_fgenesh1_	1595_1216_233_F3!AR1_G31013_22nts_2	CDS	0	5982	2037	2058	25811	-29.9	2.8e-05	25811	5113	jgi_25811_1421.m000134-Thaps3	sp|Q9VLT1|MON2_DROME	Protein MON2 homolog OS=Drosophila melanogaster GN=CG8683 PE=1 SV=4	tps:THAPSDRAFT_25811	hypothetical protein	CAM_CL_1998	phytax.match.26443928.1									nucl	cyto	2.20969e+17
jgi|Thaps3|25812|estExt_fgenesh1_	1180_1482_783_F3!AR2_G31013_21nts_2	CDS	42	1074	813	832	25812	-23.4	0.000867	25812	5114	jgi_25812_1421.m000127-Thaps3	sp|Q9DG68|RLA0_RANSY	60S acidic ribosomal protein P0 OS=Rana sylvatica GN=RPLP0 PE=2 SV=1	tps:THAPSDRAFT_25812	hypothetical protein; K02941 large subunit ribosomal protein LP0	CAM_CL_6064	phytax.match.26446612.1	ko03010	Ribosome	PF00466.13	Ribosomal protein L10	GO:0005622, GO:0042254				cyto	cyto	2.20969e+17
jgi|Thaps3|25813|estExt_fgenesh1_	918_1375_288_F3!AR2_G31013_21nts_7	CDS	0	2031	219	245	25813	-26.5	0.000291	25813	5115	jgi_25813_1421.m000121-Thaps3	sp|O61213|DUOX1_CAEEL	Dual oxidase 1 OS=Caenorhabditis elegans GN=bli-3 PE=1 SV=2	tps:THAPSDRAFT_25813	hypothetical protein	CAM_CL_2435	phytax.match.26442155.1									plas	plas	2.20969e+17
jgi|Thaps3|25814|estExt_fgenesh1_	918_1375_288_F3!AR2_G31013_21nts_7	CDS	0	1734	252	278	25814	-23.8	0.001332	25814	5116	jgi_25814_1421.m000045-Thaps3			tps:THAPSDRAFT_25814	hypothetical protein											nucl	nucl	2.20969e+17
jgi|Thaps3|25814|estExt_fgenesh1_	921_306_230_F3!AR2_G31013_21nts_451	CDS	0	1734	309	336	25814	-26.6	0.0003	25814	5116	jgi_25814_1421.m000045-Thaps3			tps:THAPSDRAFT_25814	hypothetical protein											nucl	nucl	2.20969e+17
jgi|Thaps3|25816|estExt_fgenesh1_	929_478_777_F3!AR2_G00032_23nts_1	CDS	0	2388	437	469	25816	-31.9	3.1e-05	25816	5118	jgi_25816_1421.m000030-Thaps3			tps:THAPSDRAFT_25816	hypothetical protein											nucl	cyto	2.20969e+17
jgi|Thaps3|25833|estExt_fgenesh1_	1394_1396_402_F3!AR1_G31013_23nts_3	CDS	0	2523	1023	1042	25833	-31.6	9e-06	25833	5126	jgi_25833_1421.m000025-Thaps3			tps:THAPSDRAFT_25833	hypothetical protein		phytax.match.26455736.1									chlo	cyto	2.20969e+17
jgi|Thaps3|25866|estExt_fgenesh1_	1180_1482_783_F3!AR2_G31013_21nts_2	CDS	0	1773	671	688	25866	-29.7	1.5e-05	25866	5145	jgi_25866_1421.m000041-Thaps3	sp|Q5ZMA2|PRP19_CHICK	Pre-mRNA-processing factor 19 OS=Gallus gallus GN=PRPF19 PE=1 SV=1	tps:THAPSDRAFT_25866	hypothetical protein; K10599 pre-mRNA-processing factor 19 [EC:6.3.2.19]	CAM_CL_278	phytax.match.26455436.1	ko03040	Spliceosome	PF08606.4	Prp19/Pso4-like					chlo	cyto	2.20969e+17
jgi|Thaps3|25867|estExt_fgenesh1_	1595_1216_233_F3!AR1_G31013_22nts_2	CDS	0	2040	654	679	25867	-25.8	0.000441	25867	5146	jgi_25867_1421.m000086-Thaps3	sp|Q6Q0N3|NT5D2_RAT	5'-nucleotidase domain-containing protein 2 OS=Rattus norvegicus GN=Nt5dc2 PE=2 SV=2	tps:THAPSDRAFT_25867	hypothetical protein	CAM_CL_1636	phytax.match.26451877.1			PF05761.7	5' nucleotidase family		TIGR02244	HAD superfamily (subfamily IG) hydrolase, 5'-nucleotidase		chlo	extr	2.20969e+17
jgi|Thaps3|25869|estExt_fgenesh1_	906_1399_882_F3!AR2_G31013_20nts_1	CDS	0	4620	3589	3608	25869	-31.4	7e-06	25869	5148	jgi_25869_1421.m000010-Thaps3	sp|Q9H6R4|NOL6_HUMAN	Nucleolar protein 6 OS=Homo sapiens GN=NOL6 PE=1 SV=2	tps:THAPSDRAFT_25869	hypothetical protein	CAM_CL_2177	phytax.match.26446986.1			PF03813.7	Nrap protein					nucl	nucl	2.20969e+17
jgi|Thaps3|25870|estExt_fgenesh1_	921_306_230_F3!AR2_G31013_21nts_451	CDS	0	2742	2272	2290	25870	-30.1	1.4e-05	25870	5149	jgi_25870_1421.m000073-Thaps3			tps:THAPSDRAFT_25870	hypothetical protein	CAM_CL_13127094	phytax.match.26438825.1									nucl	nucl	2.20969e+17
jgi|Thaps3|25873|estExt_fgenesh1_	1053_1515_1221_F3!AR2_G31013_23nts_1	CDS	0	2199	1482	1506	25873	-27.4	0.000181	25873	5152	jgi_25873_1421.m000009-Thaps3			tps:THAPSDRAFT_25873	hypothetical protein	CAM_CL_13127094	phytax.match.26442379.1									nucl	nucl	2.20969e+17
jgi|Thaps3|25878|estExt_fgenesh1_	1374_1433_1030_F3!AR1_G31013_22nts_13	CDS	0	2982	1785	1804	25878	-34.6	1e-06	25878	5155	jgi_25878_1421.m000115-Thaps3	sp|Q981V0|ARLY2_RHILO	Argininosuccinate lyase 2 OS=Rhizobium loti GN=argH2 PE=3 SV=1	tps:THAPSDRAFT_25878	hypothetical protein	CAM_CL_174	phytax.match.26459171.1			PF01071.12	Phosphoribosylglycinamide synthetase, ATP-grasp (A) domain		TIGR00877	phosphoribosylamine--glycine ligase	GO:0004637, GO:0006189, GO:0009152	chlo	extr	2.20969e+17
jgi|Thaps3|25882|estExt_fgenesh1_	1499_1964_1108_F3!AR1_G31013_20nts_1	CDS	0	1407	1394	1414	25882	-25.3	0.000282	25882	5159	jgi_25882_1422.m000044-Thaps3	sp|Q6L8H1|KRA54_HUMAN	Keratin-associated protein 5-4 OS=Homo sapiens GN=KRTAP5-4 PE=2 SV=1	tps:THAPSDRAFT_25882	hypothetical protein											nucl	nucl	2.20969e+17
jgi|Thaps3|25886|estExt_fgenesh1_	1427_942_1564_F3!AR1_G31013_20nts_7	CDS	0	861	686	706	25886	-32.8	3e-06	25886	5160	jgi_25886_1422.m000069-Thaps3			tps:THAPSDRAFT_25886	hypothetical protein		phytax.match.26442998.1									vacu	extr	2.20969e+17
jgi|Thaps3|25891|estExt_fgenesh1_	1381_423_1947_F3!AR1_G31013_20nts_12	CDS	0	5664	4709	4735	25891	-22.1	0.003148	25891	5162	jgi_25891_1422.m000065-Thaps3			tps:THAPSDRAFT_25891	hypothetical protein		phytax.match.26454796.1			PF01764.18	Lipase (class 3)	GO:0004806, GO:0006629				nucl	nucl	2.20969e+17
jgi|Thaps3|25897|estExt_fgenesh1_	1529_1170_904_F3!AR1_G31013_23nts_3	CDS	0	5061	1423	1447	25897	-33.1	7e-06	25897	5165	jgi_25897_1422.m000077-Thaps3	sp|Q6GBS5|SDRD_STAAS	Serine-aspartate repeat-containing protein D OS=Staphylococcus aureus (strain MSSA476) GN=sdrD PE=3 SV=1	tps:THAPSDRAFT_25897	hypothetical protein		phytax.match.26459755.1			PF05738.6	Cna protein B-type domain					chlo	nucl	2.20969e+17
jgi|Thaps3|25897|estExt_fgenesh1_	1442_152_704_F3!AR1_G31013_22nts_6	CDS	0	5061	1432	1453	25897	-36.6	1e-06	25897	5165	jgi_25897_1422.m000077-Thaps3	sp|Q6GBS5|SDRD_STAAS	Serine-aspartate repeat-containing protein D OS=Staphylococcus aureus (strain MSSA476) GN=sdrD PE=3 SV=1	tps:THAPSDRAFT_25897	hypothetical protein		phytax.match.26459755.1			PF05738.6	Cna protein B-type domain					chlo	nucl	2.20969e+17
jgi|Thaps3|25897|estExt_fgenesh1_	1233_1805_1228_F3!AR2_G00032_22nts_1	CDS	0	5061	3999	4022	25897	-31.1	1.8e-05	25897	5165	jgi_25897_1422.m000077-Thaps3	sp|Q6GBS5|SDRD_STAAS	Serine-aspartate repeat-containing protein D OS=Staphylococcus aureus (strain MSSA476) GN=sdrD PE=3 SV=1	tps:THAPSDRAFT_25897	hypothetical protein		phytax.match.26459755.1			PF05738.6	Cna protein B-type domain					chlo	nucl	2.20969e+17
jgi|Thaps3|25906|estExt_fgenesh1_	1508_336_693_F3!AR1_G00032_24nts_2	CDS	237	1659	491	516	25906	-23.9	0.001538	25906	5172	jgi_25906_1422.m000004-Thaps3			tps:THAPSDRAFT_25906	hypothetical protein		phytax.match.26441127.1									chlo	plas	2.20969e+17
jgi|Thaps3|25913|estExt_fgenesh1_	1442_152_704_F3!AR1_G31013_22nts_6	CDS	0	2058	938	970	25913	-20.9	0.010562	25913	5178	jgi_25913_1422.m000003-Thaps3			tps:THAPSDRAFT_25913	hypothetical protein											nucl	nucl	2.20969e+17
jgi|Thaps3|25917|estExt_fgenesh1_	929_478_777_F3!AR2_G00032_23nts_1	CDS	0	1056	783	805	25917	-29.4	4.7e-05	25917	5181	jgi_25917_1422.m000054-Thaps3			tps:THAPSDRAFT_25917	hypothetical protein											chlo	extr	2.20969e+17
jgi|Thaps3|26192|estExt_fgenesh1_	929_478_777_F3!AR2_G00032_23nts_1	CDS	84	1605	713	734	26192	-30	3e-05	26192	5524	jgi_26192_1399.m000366-Thaps3	sp|P31026|DHE4_CORGL	NADP-specific glutamate dehydrogenase OS=Corynebacterium glutamicum GN=gdh PE=3 SV=2	tps:THAPSDRAFT_26192	GDH_2; glutamate dehydrogenase (EC:1.4.1.4)	CAM_CL_1421	phytax.match.26450593.1			PF00208.14	Glutamate/Leucine/Phenylalanine/Valine dehydrogenase	GO:0006520, GO:0016491, GO:0055114				mito	mito	2.20974e+17
jgi|Thaps3|26365|estExt_fgenesh1_	1599_1566_1907_F3!AR1_G31013_20nts_2	CDS	0	2049	1270	1291	26365	-24.5	0.000505	26365	6007	jgi_26365_1405.m000036-Thaps3	sp|Q64428|ECHA_RAT	Trifunctional enzyme subunit alpha, mitochondrial OS=Rattus norvegicus GN=Hadha PE=1 SV=2	tps:THAPSDRAFT_26365	hypothetical protein; K07515 enoyl-CoA hydratase / long-chain 3-hydroxyacyl-CoA dehydrogenase [EC:4.2.1.17 1.1.1.211]	CAM_CL_108	phytax.match.26445832.1	ko00062	Fatty acid elongation in mitochondria	PF02737.11	3-hydroxyacyl-CoA dehydrogenase, NAD binding domain	GO:0006631, GO:0016491	TIGR02441	fatty acid oxidation complex, alpha subunit, mitochondrial	GO:0003857, GO:0004300, GO:0006635, GO:0016507	cyto	cyto	2.20972e+17
jgi|Thaps3|26398|estExt_fgenesh1_	1172_810_1068_F3!AR2_G31013_23nts_4	CDS	0	1047	23	50	26398	-26.8	0.000331	26398	6114	jgi_26398_1408.m000094-Thaps3	sp|Q9WUP7|UCHL5_MOUSE	Ubiquitin carboxyl-terminal hydrolase isozyme L5 OS=Mus musculus GN=Uchl5 PE=2 SV=2	tps:THAPSDRAFT_26398	hypothetical protein; K05610 ubiquitin carboxyl-terminal hydrolase L5 [EC:3.4.19.12]	CAM_CL_5740	phytax.match.26457880.1			PF01088.14	Ubiquitin carboxyl-terminal hydrolase, family 1	GO:0004221, GO:0005622, GO:0006511				nucl	nucl	2.20971e+17
jgi|Thaps3|26470|estExt_fgenesh1_	929_478_777_F3!AR2_G00032_23nts_1	CDS	0	1011	772	796	26470	-30.9	2.5e-05	26470	6317	jgi_26470_1420.m000237-Thaps3	sp|Q55C77|FCL_DICDI	GDP-L-fucose synthase OS=Dictyostelium discoideum GN=ger PE=3 SV=1	tps:THAPSDRAFT_26470	GFS1; gdp-fucose synthetase (EC:1.-.-.-); K02377 GDP-L-fucose synthase [EC:1.1.1.271]	CAM_CL_589	phytax.match.26438046.1	ko00051	Fructose and mannose metabolism	PF01370.14	NAD dependent epimerase/dehydratase family	GO:0003824, GO:0044237, GO:0050662	TIGR01181	dTDP-glucose 4,6-dehydratase	GO:0008460, GO:0009243, GO:0019305	cyto	cyto	2.2097e+17
jgi|Thaps3|26492|estExt_Genewise_	1177_1978_318_F3!AR2_G00032_20nts_2	CDS	0	3117	902	929	26492	-22.1	0.003383	26492	6400	jgi_26492_1396.m000703-Thaps3	sp|Q1GGK7|PUR5_SILST	Phosphoribosylformylglycinamidine cyclo-ligase OS=Silicibacter sp. (strain TM1040) GN=purM PE=3 SV=1	tps:THAPSDRAFT_20580	hypothetical protein	CAM_CL_4853	phytax.match.26443899.1			PF01071.12	Phosphoribosylglycinamide synthetase, ATP-grasp (A) domain		TIGR00877	phosphoribosylamine--glycine ligase	GO:0004637, GO:0006189, GO:0009152	cyto	cyto	2.20977e+17
jgi|Thaps3|26706|estExt_Genewise_	929_478_777_F3!AR2_G00032_23nts_1	CDS	0	747	683	706	26706	-33.7	5e-06	26706	6424	jgi_26706_1396.m000422-Thaps3	sp|P34120|PSA7_DICDI	Proteasome subunit alpha type-7 OS=Dictyostelium discoideum GN=psmA7 PE=3 SV=1	tps:THAPSDRAFT_26706	PSA7; proteasome subunit alpha type 7-1 (EC:3.4.25.1); K02731 20S proteasome subunit alpha 4 [EC:3.4.25.1]	CAM_CL_581	phytax.match.26439023.1	ko03050	Proteasome	PF00227.19	Proteasome subunit	GO:0004298, GO:0005839, GO:0051603	TIGR03633	proteasome endopeptidase complex, archaeal, alpha subunit	GO:0000502, GO:0004175, GO:0010498	chlo	cyto	2.20978e+17
jgi|Thaps3|26726|estExt_Genewise_	1381_423_1947_F3!AR1_G31013_20nts_12	CDS	0	3294	2816	2836	26726	-20	0.006455	26726	6426	jgi_26726_1396.m001079-Thaps3	sp|B7K5H5|SYI_CYAP8	Isoleucyl-tRNA synthetase OS=Cyanothece sp. (strain PCC 8801) GN=ileS PE=3 SV=1	tps:THAPSDRAFT_26726	ITS2; isoleucine-trna synthetase (EC:6.1.1.5); K01870 isoleucyl-tRNA synthetase [EC:6.1.1.5]	CAM_CL_1315	phytax.match.26454092.1	ko00290	Valine, leucine and isoleucine biosynthesis	PF00133.15	tRNA synthetases class I (I, L, M and V)	GO:0000166, GO:0004812, GO:0005524, GO:0005737, GO:0006412, GO:0006418	TIGR00392	isoleucine--tRNA ligase	GO:0004822, GO:0005737, GO:0006428	chlo	extr	2.20978e+17
jgi|Thaps3|267922|estExt_thaps1__	1442_152_704_F3!AR1_G31013_22nts_6	CDS	0	858	362	382	267922	-31	1.3e-05	267922	6433	jgi_267922_1396.m001002-Thaps3	sp|P42742|PSB1_ARATH	Proteasome subunit beta type-1 OS=Arabidopsis thaliana GN=PBF1 PE=1 SV=2	tps:THAPSDRAFT_267922	hypothetical protein; K02732 20S proteasome subunit beta 6 [EC:3.4.25.1]	CAM_CL_581	phytax.match.26440608.1	ko03050	Proteasome	PF00227.19	Proteasome subunit	GO:0004298, GO:0005839, GO:0051603	TIGR03634	proteasome endopeptidase complex, archaeal, beta subunit	GO:0000502, GO:0004175, GO:0010498	chlo	mito	2.20978e+17
jgi|Thaps3|267964|estExt_thaps1__	906_1399_882_F3!AR2_G31013_20nts_1	CDS	0	2067	1427	1448	267964	-22	0.00219	267964	6442	jgi_267964_1396.m000484-Thaps3	sp|Q94AH6|CUL1_ARATH	Cullin-1 OS=Arabidopsis thaliana GN=CUL1 PE=1 SV=1	tps:THAPSDRAFT_267964	cullin	CAM_CL_2525	phytax.match.26454546.1			PF00888.15	Cullin family	GO:0006511, GO:0031461, GO:0031625				cyto	nucl	2.20978e+17
jgi|Thaps3|268024|estExt_thaps1__	1431_1377_1517_F3!AR1_G31013_23nts_3	CDS	0	1158	829	855	268024	-24.9	0.000874	268024	6454	jgi_268024_1396.m000899-Thaps3			tps:THAPSDRAFT_268024	hypothetical protein	CAM_CL_8743	phytax.match.26444904.1									mito	extr	2.20978e+17
jgi|Thaps3|268049|estExt_thaps1__	1529_1170_904_F3!AR1_G31013_23nts_3	CDS	0	3573	1344	1380	268049	-27	0.000549	268049	6460	jgi_268049_1396.m000305-Thaps3	sp|Q38953|DHX8_ARATH	Probable pre-mRNA-splicing factor ATP-dependent RNA helicase OS=Arabidopsis thaliana GN=At3g26560 PE=1 SV=2	tps:THAPSDRAFT_268049	ATH1; ATP dependent RNA helicase; K12818 ATP-dependent RNA helicase DHX8/PRP22 [EC:3.6.1.-]	CAM_CL_8	phytax.match.26442076.1	ko03040	Spliceosome	PF04408.16	Helicase associated domain (HA2)	GO:0004386	TIGR01967	ATP-dependent helicase HrpA	GO:0006139, GO:0008026	cyto	nucl	2.20978e+17
jgi|Thaps3|268054|estExt_thaps1__	1595_1216_233_F3!AR1_G31013_22nts_2	CDS	0	1320	632	652	268054	-22.6	0.001712	268054	6461	jgi_268054_1396.m000398-Thaps3	sp|Q54V96|T144B_DICDI	Transmembrane protein 144 homolog B OS=Dictyostelium discoideum GN=tmem144B PE=3 SV=1	tps:THAPSDRAFT_268054	hypothetical protein	CAM_CL_13069648	phytax.match.26454370.1									plas	plas	2.20978e+17
jgi|Thaps3|268084|estExt_thaps1__	1427_942_1564_F3!AR1_G31013_20nts_7	CDS	0	1590	1268	1286	268084	-32	4e-06	268084	6471	jgi_268084_1396.m000604-Thaps3	sp|Q13573|SNW1_HUMAN	SNW domain-containing protein 1 OS=Homo sapiens GN=SNW1 PE=1 SV=1	tps:THAPSDRAFT_268084	hypothetical protein; K06063 SNW domain-containing protein 1	CAM_CL_3609	phytax.match.26442784.1	ko03040	Spliceosome	PF02731.8	SKIP/SNW domain	GO:0000398, GO:0005515, GO:0005681				nucl	nucl	2.20978e+17
jgi|Thaps3|268084|estExt_thaps1__	929_478_777_F3!AR2_G00032_23nts_1	CDS	0	1590	1417	1447	268084	-26.3	0.000546	268084	6471	jgi_268084_1396.m000604-Thaps3	sp|Q13573|SNW1_HUMAN	SNW domain-containing protein 1 OS=Homo sapiens GN=SNW1 PE=1 SV=1	tps:THAPSDRAFT_268084	hypothetical protein; K06063 SNW domain-containing protein 1	CAM_CL_3609	phytax.match.26442784.1	ko03040	Spliceosome	PF02731.8	SKIP/SNW domain	GO:0000398, GO:0005515, GO:0005681				nucl	nucl	2.20978e+17
jgi|Thaps3|268092|estExt_thaps1__	929_478_777_F3!AR2_G00032_23nts_1	CDS	0	1038	545	565	268092	-32	8e-06	268092	6472	jgi_268092_1396.m001176-Thaps3	sp|P55665|Y4TK_RHISN	Uncharacterized cyclodeaminase y4tK OS=Rhizobium sp. (strain NGR234) GN=NGR_a01480 PE=3 SV=1	tps:THAPSDRAFT_268092	ornithine cyclodeaminase (EC:4.3.1.12)	CAM_CL_5367	phytax.match.26439560.1			PF02423.8	Ornithine cyclodeaminase/mu-crystallin family		TIGR02992	ectoine utilization protein EutC	GO:0042400	chlo	cysk	2.20978e+17
jgi|Thaps3|268130|estExt_thaps1__	1180_1482_783_F3!AR2_G31013_21nts_2	CDS	696	3114	2160	2182	268130	-26.1	0.000249	268130	6477	jgi_268130_1396.m000429-Thaps3	sp|Q969X6|CIR1A_HUMAN	Cirhin OS=Homo sapiens GN=CIRH1A PE=1 SV=1	tps:THAPSDRAFT_268130	hypothetical protein	CAM_CL_2813	phytax.match.26438176.1									chlo	mito	2.20978e+17
jgi|Thaps3|268185|estExt_thaps1__	1180_1482_783_F3!AR2_G31013_21nts_2	CDS	105	1899	1054	1076	268185	-25.5	0.000352	268185	6489	jgi_268185_1397.m000700-Thaps3			tps:THAPSDRAFT_268185	hypothetical protein		phytax.match.26439072.1									nucl	cyto_nucl	2.20976e+17
jgi|Thaps3|268238|estExt_thaps1__	1381_423_1947_F3!AR1_G31013_20nts_12	CDS	0	2307	1361	1384	268238	-19.4	0.011763	268238	6506	jgi_268238_1397.m000383-Thaps3	sp|Q2WBG9|MNMG_MAGSA	tRNA uridine 5-carboxymethylaminomethyl modification enzyme mnmG OS=Magnetospirillum magneticum (strain AMB-1 / ATCC 700264) GN=mnmG PE=3 SV=1	tps:THAPSDRAFT_268238	hypothetical protein; K03495 glucose inhibited division protein A	CAM_CL_1419	phytax.match.26452893.1			PF01134.15	Glucose inhibited division protein A	GO:0008033, GO:0050660	TIGR00136	tRNA uridine 5-carboxymethylaminomethyl modification enzyme GidA	GO:0006400, GO:0016740	mito	mito	2.20977e+17
jgi|Thaps3|268238|estExt_thaps1__	1595_1216_233_F3!AR1_G31013_22nts_2	CDS	0	2307	2203	2227	268238	-25	0.000633	268238	6506	jgi_268238_1397.m000383-Thaps3	sp|Q2WBG9|MNMG_MAGSA	tRNA uridine 5-carboxymethylaminomethyl modification enzyme mnmG OS=Magnetospirillum magneticum (strain AMB-1 / ATCC 700264) GN=mnmG PE=3 SV=1	tps:THAPSDRAFT_268238	hypothetical protein; K03495 glucose inhibited division protein A	CAM_CL_1419	phytax.match.26452893.1			PF01134.15	Glucose inhibited division protein A	GO:0008033, GO:0050660	TIGR00136	tRNA uridine 5-carboxymethylaminomethyl modification enzyme GidA	GO:0006400, GO:0016740	mito	mito	2.20977e+17
jgi|Thaps3|268270|estExt_thaps1__	1529_1170_904_F3!AR1_G31013_23nts_3	CDS	0	2025	1989	2011	268270	-34.6	2e-06	268270	6516	jgi_268270_1397.m000207-Thaps3	sp|O15118|NPC1_HUMAN	Niemann-Pick C1 protein OS=Homo sapiens GN=NPC1 PE=1 SV=2	tps:THAPSDRAFT_268270	niemann-pick C type protein-like protein; K12385 Niemann-Pick C1 protein	CAM_CL_2086	phytax.match.26437948.1	ko04142	Lysosome	PF02460.11	Patched family	GO:0008158, GO:0016020	TIGR00917	Niemann-Pick C type protein family		plas	plas	2.20976e+17
jgi|Thaps3|268280|estExt_thaps1__	1427_942_1564_F3!AR1_G31013_20nts_7	CDS	0	1536	645	669	268280	-27.8	0.000102	268280	6519	jgi_268280_1397.m000068-Thaps3	sp|Q8BMF4|ODP2_MOUSE	Dihydrolipoyllysine-residue acetyltransferase component of pyruvate dehydrogenase complex, mitochondrial OS=Mus musculus GN=Dlat PE=1 SV=2	tps:THAPSDRAFT_268280	LAT2; dihydrolipoamide s-acetyltransferase (EC:2.3.1.12); K00627 pyruvate dehydrogenase E2 component (dihydrolipoamide acetyltransferase) [EC:2.3.1.12]	CAM_CL_1069	phytax.match.26453027.1	ko00010	Glycolysis / Gluconeogenesis	PF00198.16	2-oxoacid dehydrogenases acyltransferase (catalytic domain)	GO:0008152, GO:0008415	TIGR01349	pyruvate dehydrogenase complex dihydrolipoamide acetyltransferase	GO:0004738, GO:0004742, GO:0006086, GO:0045254	chlo	mito	2.20976e+17
jgi|Thaps3|268344|estExt_thaps1__	1408_1985_285_F3!AR1_G31013_23nts_2	CDS	0	2025	1240	1263	268344	-20.9	0.006473	268344	6537	jgi_268344_1397.m000194-Thaps3			tps:THAPSDRAFT_268344	hypothetical protein		phytax.match.26442253.1									nucl	nucl	2.20977e+17
jgi|Thaps3|268362|estExt_thaps1__	1381_423_1947_F3!AR1_G31013_20nts_12	CDS	0	612	550	567	268362	-19.6	0.006038	268362	6544	jgi_268362_1397.m000896-Thaps3			tps:THAPSDRAFT_268362	hypothetical protein		phytax.match.26449712.1									nucl	nucl	2.20977e+17
jgi|Thaps3|268410|estExt_thaps1__	1595_1216_233_F3!AR1_G31013_22nts_2	CDS	0	930	759	778	268410	-26	0.00021	268410	6555	jgi_268410_1398.m000522-Thaps3	sp|P34117|CDK5_DICDI	Cell division protein kinase 5 homolog OS=Dictyostelium discoideum GN=cdk5 PE=2 SV=2	tps:THAPSDRAFT_268410	CDK1; cyclin dependent kinase	CAM_CL_58	phytax.match.26450467.1			PF00069.18	Protein kinase domain	GO:0004672, GO:0005524, GO:0006468	TIGR03903	TOMM system kinase/cyclase multidomain protein		cyto	cyto	2.20976e+17
jgi|Thaps3|268417|estExt_thaps1__	1529_1170_904_F3!AR1_G31013_23nts_3	CDS	0	1344	831	852	268417	-31.7	1.1e-05	268417	6557	jgi_268417_1398.m000299-Thaps3			tps:THAPSDRAFT_268417	hypothetical protein		phytax.match.26440251.1									chlo	nucl	2.20976e+17
jgi|Thaps3|268461|estExt_thaps1__	1177_1978_318_F3!AR2_G00032_20nts_2	CDS	0	1026	451	471	268461	-26.6	0.000131	268461	6569	jgi_268461_1398.m000266-Thaps3	sp|Q54CJ8|OCDL_DICDI	Uncharacterized cyclodeaminase OS=Dictyostelium discoideum GN=DDB_G0292894 PE=3 SV=1	tps:THAPSDRAFT_268461	ornithine cyclodeaminase (EC:4.3.1.12); K01750 ornithine cyclodeaminase [EC:4.3.1.12]	CAM_CL_5367	phytax.match.26442595.1	ko00330	Arginine and proline metabolism	PF02423.8	Ornithine cyclodeaminase/mu-crystallin family		TIGR02371	alanine dehydrogenase		cyto	cyto	2.20975e+17
jgi|Thaps3|268461|estExt_thaps1__	1599_1566_1907_F3!AR1_G31013_20nts_2	CDS	0	1026	39	60	268461	-27.1	0.00011	268461	6569	jgi_268461_1398.m000266-Thaps3	sp|Q54CJ8|OCDL_DICDI	Uncharacterized cyclodeaminase OS=Dictyostelium discoideum GN=DDB_G0292894 PE=3 SV=1	tps:THAPSDRAFT_268461	ornithine cyclodeaminase (EC:4.3.1.12); K01750 ornithine cyclodeaminase [EC:4.3.1.12]	CAM_CL_5367	phytax.match.26442595.1	ko00330	Arginine and proline metabolism	PF02423.8	Ornithine cyclodeaminase/mu-crystallin family		TIGR02371	alanine dehydrogenase		cyto	cyto	2.20975e+17
jgi|Thaps3|268486|estExt_thaps1__	921_306_230_F3!AR2_G31013_21nts_451	CDS	0	1707	1607	1625	268486	-24.8	0.000334	268486	6576	jgi_268486_1398.m000957-Thaps3	sp|Q8VDI9|ALG9_MOUSE	Alpha-1,2-mannosyltransferase ALG9 OS=Mus musculus GN=Alg9 PE=2 SV=1	tps:THAPSDRAFT_268486	mannosyl transferase (EC:2.4.1.-); K03846 alpha-1,2-mannosyltransferase [EC:2.4.1.-]	CAM_CL_3203	phytax.match.26446385.1	ko00510	N-Glycan biosynthesis	PF03901.10	Alg9-like mannosyltransferase family	GO:0006506, GO:0016757, GO:0031227				chlo	plas	2.20975e+17
jgi|Thaps3|268488|estExt_thaps1__	1529_1170_904_F3!AR1_G31013_23nts_3	CDS	0	1377	572	594	268488	-30.4	2.7e-05	268488	6577	jgi_268488_1398.m000136-Thaps3	sp|P53798|FDFT_MOUSE	Squalene synthase OS=Mus musculus GN=Fdft1 PE=2 SV=1	tps:THAPSDRAFT_268488	hypothetical protein; K00801 farnesyl-diphosphate farnesyltransferase [EC:2.5.1.21]	CAM_CL_4124	phytax.match.26455890.1	ko00100	Steroid biosynthesis	PF00494.12	Squalene/phytoene synthase	GO:0009058, GO:0016740	TIGR01559	farnesyl-diphosphate farnesyltransferase		cyto	cyto	2.20975e+17
jgi|Thaps3|268509|estExt_thaps1__	1599_1566_1907_F3!AR1_G31013_20nts_2	CDS	0	1599	552	570	268509	-30.2	1.2e-05	268509	6581	jgi_268509_1398.m000354-Thaps3	sp|C0LGF5|Y1341_ARATH	Probable LRR receptor-like serine/threonine-protein kinase At1g34110 OS=Arabidopsis thaliana GN=At1g34110 PE=2 SV=2	tps:THAPSDRAFT_268509	hypothetical protein	CAM_CL_240	phytax.match.26440131.1			PF00560.26	Leucine Rich Repeat	GO:0005515				cyto	plas	2.20976e+17
jgi|Thaps3|268559|estExt_thaps1__	1394_1396_402_F3!AR1_G31013_23nts_3	CDS	0	1944	1467	1500	268559	-23.2	0.003505	268559	6595	jgi_268559_1398.m000570-Thaps3	sp|Q9BZE4|NOG1_HUMAN	Nucleolar GTP-binding protein 1 OS=Homo sapiens GN=GTPBP4 PE=1 SV=3	tps:THAPSDRAFT_268559	nucleolar gtp-binding protein 1	CAM_CL_3050	phytax.match.26440898.1			PF06858.7	Nucleolar GTP-binding protein 1 (NOG1)	GO:0005525	TIGR02729	Obg family GTPase CgtA	GO:0005525, GO:0042254	nucl	cyto	2.20976e+17
jgi|Thaps3|268615|estExt_thaps1__	1599_1566_1907_F3!AR1_G31013_20nts_2	CDS	0	1755	659	678	268615	-21.5	0.002402	268615	6612	jgi_268615_1399.m000213-Thaps3	sp|P75063|Y051_MYCPN	Uncharacterized protein MG039 homolog OS=Mycoplasma pneumoniae GN=MPN_051 PE=1 SV=1	tps:THAPSDRAFT_268615	dehydrogenase	CAM_CL_185	phytax.match.26453491.1			PF01266.17	FAD dependent oxidoreductase	GO:0016491	TIGR03377	glycerol-3-phosphate dehydrogenase, anaerobic, A subunit	GO:0004368, GO:0006071, GO:0009331	chlo	cyto	2.20974e+17
jgi|Thaps3|268616|estExt_thaps1__	929_478_777_F3!AR2_G00032_23nts_1	CDS	0	3267	634	662	268616	-28	0.000186	268616	6613	jgi_268616_1399.m000589-Thaps3	sp|Q6P5F9|XPO1_MOUSE	Exportin-1 OS=Mus musculus GN=Xpo1 PE=1 SV=1	tps:THAPSDRAFT_268616	exportin1	CAM_CL_2266	phytax.match.26459507.1			PF08767.4	CRM1 C terminal					cyto	cysk	2.20975e+17
jgi|Thaps3|268640|estExt_thaps1__	1381_423_1947_F3!AR1_G31013_20nts_12	CDS	0	1362	716	738	268640	-26.2	0.000208	268640	6618	jgi_268640_1399.m000898-Thaps3	sp|Q9UKM7|MA1B1_HUMAN	Endoplasmic reticulum mannosyl-oligosaccharide 1,2-alpha-mannosidase OS=Homo sapiens GN=MAN1B1 PE=1 SV=2	tps:THAPSDRAFT_268640	mannosyloligosaccharid alpha-mannosidase	CAM_CL_2961	phytax.match.26441319.1			PF01532.13	Glycosyl hydrolase family 47	GO:0004571, GO:0005509, GO:0016020				cyto	cyto	2.20975e+17
jgi|Thaps3|268671|estExt_thaps1__	1599_1566_1907_F3!AR1_G31013_20nts_2	CDS	0	804	463	480	268671	-26.3	0.000104	268671	6629	jgi_268671_1399.m000002-Thaps3	sp|Q5MAU8|PPA27_ARATH	Probable inactive purple acid phosphatase 27 OS=Arabidopsis thaliana GN=PAP27 PE=2 SV=1	tps:THAPSDRAFT_268671	hypothetical protein	CAM_CL_4144	phytax.match.26453247.1									cyto	cyto_nucl	2.20975e+17
jgi|Thaps3|268678|estExt_thaps1__	1374_1433_1030_F3!AR1_G31013_22nts_13	CDS	0	1599	1589	1611	268678	-31	1.7e-05	268678	6630	jgi_268678_1399.m000094-Thaps3	sp|Q1RMH9|DNJC2_BOVIN	DnaJ homolog subfamily C member 2 OS=Bos taurus GN=DNAJC2 PE=2 SV=1	tps:THAPSDRAFT_268678	hypothetical protein; K09522 DnaJ homolog subfamily C member 2	CAM_CL_2957	phytax.match.26447663.1			PF00226.24	DnaJ domain	GO:0031072	TIGR02349	chaperone protein DnaJ	GO:0005515, GO:0006457, GO:0009408	nucl	nucl	2.20975e+17
jgi|Thaps3|268695|estExt_thaps1__	1381_423_1947_F3!AR1_G31013_20nts_12	CDS	0	1377	1167	1187	268695	-20.2	0.005737	268695	6634	jgi_268695_1399.m000435-Thaps3	sp|Q9US41|URG1_SCHPO	Uracil-regulated protein 1 OS=Schizosaccharomyces pombe GN=urg1 PE=2 SV=1	tps:THAPSDRAFT_268695	hypothetical protein	CAM_CL_11021491	phytax.match.26439886.1			PF12471.1	GTP cyclohydrolase N terminal		TIGR00505	GTP cyclohydrolase II	GO:0003935, GO:0009231	cyto	cyto	2.20975e+17
jgi|Thaps3|268740|estExt_thaps1__	1408_1985_285_F3!AR1_G31013_23nts_2	CDS	216	1878	1483	1513	268740	-28.8	0.00014	268740	6640	jgi_268740_1399.m000040-Thaps3	sp|Q64338|PDE1C_MOUSE	Calcium/calmodulin-dependent 3',5'-cyclic nucleotide phosphodiesterase 1C OS=Mus musculus GN=Pde1c PE=2 SV=2	tps:THAPSDRAFT_268740	hypothetical protein	CAM_CL_154	phytax.match.26447909.1			PF00233.12	3'5'-cyclic nucleotide phosphodiesterase	GO:0004114, GO:0007165				chlo	nucl	2.20975e+17
jgi|Thaps3|268773|estExt_thaps1__	1599_1566_1907_F3!AR1_G31013_20nts_2	CDS	0	1506	973	998	268773	-27.4	0.000142	268773	6647	jgi_268773_1399.m000519-Thaps3	sp|Q9FWR4|DHAR1_ARATH	Glutathione S-transferase DHAR1, mitochondrial OS=Arabidopsis thaliana GN=DHAR1 PE=1 SV=1	tps:THAPSDRAFT_268773	hypothetical protein	CAM_CL_5280	phytax.match.26458347.1									cyto	cyto	2.20975e+17
jgi|Thaps3|268862|estExt_thaps1__	1595_1216_233_F3!AR1_G31013_22nts_2	CDS	0	4701	717	740	268862	-22.6	0.002265	268862	6667	jgi_268862_1400.m000681-Thaps3	sp|Q9Y6D6|BIG1_HUMAN	Brefeldin A-inhibited guanine nucleotide-exchange protein 1 OS=Homo sapiens GN=ARFGEF1 PE=1 SV=2	tps:THAPSDRAFT_268862	hypothetical protein	CAM_CL_1957	phytax.match.26441561.1			PF01369.13	Sec7 domain	GO:0005086, GO:0005622, GO:0032012				chlo	mito	2.20974e+17
jgi|Thaps3|268880|estExt_thaps1__	1595_1216_233_F3!AR1_G31013_22nts_2	CDS	0	1374	17	42	268880	-31.3	2e-05	268880	6672	jgi_268880_1400.m000298-Thaps3	sp|Q5ZKU8|PK1IP_CHICK	p21-activated protein kinase-interacting protein 1-like OS=Gallus gallus GN=PAK1IP1 PE=2 SV=1	tps:THAPSDRAFT_268880	WD40-repeat protein	CAM_CL_203	phytax.match.26445935.1			PF00400.25	WD domain, G-beta repeat					nucl	nucl	2.20974e+17
jgi|Thaps3|268963|estExt_thaps1__	1394_1396_402_F3!AR1_G31013_23nts_3	3UTR	0	1581	2017	2042	268963	-23.1	0.002201	268963	6688	jgi_268963_1400.m000217-Thaps3	sp|P25822|PUM_DROME	Maternal protein pumilio OS=Drosophila melanogaster GN=pum PE=1 SV=2	tps:THAPSDRAFT_268963	hypothetical protein	CAM_CL_2170	phytax.match.26455296.1			PF00806.12	Pumilio-family RNA binding repeat	GO:0003723				nucl	cyto	2.20974e+17
jgi|Thaps3|268987|estExt_thaps1__	1233_1805_1228_F3!AR2_G00032_22nts_1	CDS	0	681	26	49	268987	-23.3	0.00152	268987	6695	jgi_268987_1401.m000445-Thaps3	sp|Q60041|XYNB_THENE	Endo-1,4-beta-xylanase B OS=Thermotoga neapolitana GN=xynB PE=3 SV=1	tps:THAPSDRAFT_268987	hypothetical protein	CAM_CL_199	phytax.match.26447622.1			PF00331.13	Glycosyl hydrolase family 10	GO:0004553, GO:0005975				cyto	cyto	2.20973e+17
jgi|Thaps3|269057|estExt_thaps1__	929_478_777_F3!AR2_G00032_23nts_1	CDS	0	1548	1233	1251	269057	-28.5	4.7e-05	269057	6704	jgi_269057_1401.m000625-Thaps3	sp|P08892|PGKD_TRYBB	Phosphoglycerate kinase A OS=Trypanosoma brucei brucei PE=3 SV=1	tps:THAPSDRAFT_269057	PGK4; phosphoglycerate kinase (EC:2.7.2.3); K00927 phosphoglycerate kinase [EC:2.7.2.3]	CAM_CL_1093	phytax.match.26448626.1	ko00010	Glycolysis / Gluconeogenesis	PF00162.12	Phosphoglycerate kinase	GO:0004618, GO:0006096				chlo	mito	2.20973e+17
jgi|Thaps3|269114|estExt_thaps1__	1599_1566_1907_F3!AR1_G31013_20nts_2	CDS	0	1122	62	89	269114	-25.6	0.00047	269114	6720	jgi_269114_1401.m000595-Thaps3	sp|A7RK30|QORL2_NEMVE	Quinone oxidoreductase-like protein 2 homolog OS=Nematostella vectensis GN=v1g238856 PE=3 SV=1	tps:THAPSDRAFT_269114	alcohol dehydrogenase (EC:1.6.5.5)	CAM_CL_333	phytax.match.26448691.1			PF00107.19	Zinc-binding dehydrogenase	GO:0008270, GO:0016491, GO:0055114	TIGR02824	putative NAD(P)H quinone oxidoreductase, PIG3 family	GO:0008152, GO:0016655	mito	mito	2.20973e+17
jgi|Thaps3|269114|estExt_thaps1__	1499_1964_1108_F3!AR1_G31013_20nts_1	CDS	0	1122	11	37	269114	-21.9	0.003526	269114	6720	jgi_269114_1401.m000595-Thaps3	sp|A7RK30|QORL2_NEMVE	Quinone oxidoreductase-like protein 2 homolog OS=Nematostella vectensis GN=v1g238856 PE=3 SV=1	tps:THAPSDRAFT_269114	alcohol dehydrogenase (EC:1.6.5.5)	CAM_CL_333	phytax.match.26448691.1			PF00107.19	Zinc-binding dehydrogenase	GO:0008270, GO:0016491, GO:0055114	TIGR02824	putative NAD(P)H quinone oxidoreductase, PIG3 family	GO:0008152, GO:0016655	mito	mito	2.20973e+17
jgi|Thaps3|269115|estExt_thaps1__	1053_1515_1221_F3!AR2_G31013_23nts_1	CDS	66	2919	2899	2933	269115	-22.5	0.00537	269115	6721	jgi_269115_1401.m000730-Thaps3			tps:THAPSDRAFT_269115	hypothetical protein		phytax.match.26439953.1									nucl	nucl	2.20973e+17
jgi|Thaps3|269127|estExt_thaps1__	1508_336_693_F3!AR1_G00032_24nts_2	CDS	0	1185	23	54	269127	-28.5	0.000197	269127	6725	jgi_269127_1401.m000153-Thaps3	sp|P45954|ACDSB_HUMAN	Short/branched chain specific acyl-CoA dehydrogenase, mitochondrial OS=Homo sapiens GN=ACADSB PE=1 SV=1	tps:THAPSDRAFT_269127	ACD3; probable acyl-coa dehydrogenase, short/branched chain specific (EC:1.3.99.-)	CAM_CL_26	phytax.match.26456140.1			PF00441.17	Acyl-CoA dehydrogenase, C-terminal domain	GO:0016627, GO:0055114	TIGR03207	cyclohexanecarboxyl-CoA dehydrogenase		cyto	cyto	2.20973e+17
jgi|Thaps3|269160|estExt_thaps1__	921_306_230_F3!AR2_G31013_21nts_451	CDS	0	1695	1092	1119	269160	-19.7	0.014195	269160	6733	jgi_269160_1401.m000721-Thaps3	sp|Q03460|GLSN_MEDSA	Glutamate synthase [NADH], amyloplastic OS=Medicago sativa PE=1 SV=1	tps:THAPSDRAFT_269160	gltD; hypothetical protein	CAM_CL_556	phytax.match.26443530.1			PF07992.7	Pyridine nucleotide-disulphide oxidoreductase		TIGR01317	glutamate synthase, NADH/NADPH, small subunit	GO:0006537, GO:0009342, GO:0045181	cyto	cyto	2.20973e+17
jgi|Thaps3|269163|estExt_thaps1__	1408_1985_285_F3!AR1_G31013_23nts_2	CDS	0	1761	878	904	269163	-22.7	0.002963	269163	6734	jgi_269163_1401.m000447-Thaps3	sp|P54567|YQKD_BACSU	Uncharacterized protein yqkD OS=Bacillus subtilis GN=yqkD PE=4 SV=1	tps:THAPSDRAFT_269163	hypothetical protein	CAM_CL_5753	phytax.match.26453649.1									cyto	cyto	2.20973e+17
jgi|Thaps3|269194|estExt_thaps1__	1381_423_1947_F3!AR1_G31013_20nts_12	3UTR	0	708	1026	1054	269194	-13.3	0.397688	269194	6738	jgi_269194_1402.m000058-Thaps3	sp|Q6H6Q7|HSFA3_ORYSJ	Heat stress transcription factor A-3 OS=Oryza sativa subsp. japonica GN=HSFA3 PE=2 SV=1	tps:THAPS_269194	hypothetical protein	CAM_CL_7617	phytax.match.26456018.1			PF00447.10	HSF-type DNA-binding	GO:0003700, GO:0005634, GO:0006355, GO:0043565				cyto	cysk	2.09586e+17
jgi|Thaps3|269255|estExt_thaps1__	921_306_230_F3!AR2_G31013_21nts_451	CDS	0	2301	1295	1314	269255	-24	0.000608	269255	6750	jgi_269255_1402.m000055-Thaps3	sp|P38795|NADE_YEAST	Glutamine-dependent NAD(+) synthetase OS=Saccharomyces cerevisiae GN=QNS1 PE=1 SV=1	tps:THAPS_269255	glutamine-dependent NAD(+) synthetase (EC:6.3.5.1); K01950 NAD+ synthase (glutamine-hydrolysing) [EC:6.3.5.1]	CAM_CL_450	phytax.match.26446105.1	ko00760	Nicotinate and nicotinamide metabolism	PF02540.10	NAD synthase		TIGR00552	NAD+ synthetase	GO:0005737, GO:0008795, GO:0009435	cyto	cyto	2.09586e+17
jgi|Thaps3|269257|estExt_thaps1__	1427_942_1564_F3!AR1_G31013_20nts_7	CDS	201	1533	1494	1519	269257	-29.3	4.8e-05	269257	6751	jgi_269257_1402.m000609-Thaps3	sp|P00780|SUBT_BACLI	Subtilisin Carlsberg OS=Bacillus licheniformis GN=apr PE=1 SV=1	tps:THAPS_269257	subtilisin-like serine protease	CAM_CL_188	phytax.match.26442988.1			PF00082.15	Subtilase family	GO:0004252, GO:0006508	TIGR03921	type VII secretion-associated serine protease mycosin		chlo	extr	2.09586e+17
jgi|Thaps3|269263|estExt_thaps1__	1177_1978_318_F3!AR2_G00032_20nts_2	CDS	0	12201	9792	9807	269263	-25.4	0.000131	269263	6754	jgi_269263_1402.m000335-Thaps3	sp|P38650|DYHC1_RAT	Cytoplasmic dynein 1 heavy chain 1 OS=Rattus norvegicus GN=Dync1h1 PE=2 SV=1	tps:THAPS_269263	DHC1_2; cytoplasmic dynein heavy chain-like protein; K10413 dynein heavy chain 1, cytosolic	CAM_CL_151	phytax.match.26450670.1	ko04962	Vasopressin-regulated water reabsorption	PF08393.6	Dynein heavy chain, N-terminal region 2					cyto	cyto	2.09586e+17
jgi|Thaps3|269263|estExt_thaps1__	1567_164_827_F3!AR1_G31013_24nts_1	CDS	0	12201	7635	7652	269263	-30	1.9e-05	269263	6754	jgi_269263_1402.m000335-Thaps3	sp|P38650|DYHC1_RAT	Cytoplasmic dynein 1 heavy chain 1 OS=Rattus norvegicus GN=Dync1h1 PE=2 SV=1	tps:THAPS_269263	DHC1_2; cytoplasmic dynein heavy chain-like protein; K10413 dynein heavy chain 1, cytosolic	CAM_CL_151	phytax.match.26450670.1	ko04962	Vasopressin-regulated water reabsorption	PF08393.6	Dynein heavy chain, N-terminal region 2					cyto	cyto	2.09586e+17
jgi|Thaps3|269264|estExt_thaps1__	921_306_230_F3!AR2_G31013_21nts_451	CDS	6	3024	1826	1844	269264	-23.8	0.000607	269264	6755	jgi_269264_1402.m000063-Thaps3			tps:THAPS_269264	hypothetical protein					PF01607.17	Chitin binding Peritrophin-A domain	GO:0005576, GO:0006030, GO:0008061				nucl	plas	2.09586e+17
jgi|Thaps3|269273|estExt_thaps1__	921_306_230_F3!AR2_G31013_21nts_451	CDS	18	1575	1373	1396	269273	-23.5	0.001228	269273	6757	jgi_269273_1402.m000234-Thaps3			tps:THAPS_269273	hypothetical protein											chlo	mito	2.09586e+17
jgi|Thaps3|269307|estExt_thaps1__	1529_1170_904_F3!AR1_G31013_23nts_3	CDS	0	723	350	382	269307	-30.2	7.7e-05	269307	6762	jgi_269307_1402.m000376-Thaps3			tps:THAPS_269307	hypothetical protein											nucl	nucl	2.09586e+17
jgi|Thaps3|269327|estExt_thaps1__	1408_1985_285_F3!AR1_G31013_23nts_2	CDS	0	1623	1598	1629	269327	-27.7	0.000274	269327	6769	jgi_269327_1403.m000183-Thaps3	sp|P52322|RPOD_MICAE	RNA polymerase sigma factor rpoD1 OS=Microcystis aeruginosa GN=rpoD1 PE=3 SV=1	tps:THAPSDRAFT_269327	rpoD_3; plastid RNA polymerase sigma factor	CAM_CL_2646	phytax.match.26450506.1			PF04542.7	Sigma-70 region 2	GO:0003677, GO:0003700, GO:0006352, GO:0006355, GO:0016987	TIGR02997	RNA polymerase sigma factor, cyanobacterial RpoD-like family		nucl	nucl	2.20972e+17
jgi|Thaps3|269341|estExt_thaps1__	1518_886_1823_F3!AR1_G31013_20nts_1	CDS	0	1266	375	395	269341	-28.1	5.4e-05	269341	6773	jgi_269341_1403.m000367-Thaps3	sp|Q55ED0|SUGT1_DICDI	Protein SUGT1 homolog OS=Dictyostelium discoideum GN=sugt1 PE=2 SV=1	tps:THAPSDRAFT_269341	hypothetical protein; K12795 suppressor of G2 allele of SKP1	CAM_CL_5241	phytax.match.26449299.1	ko04621	NOD-like receptor signaling pathway	PF05002.8	SGS domain					chlo	cyto	2.20972e+17
jgi|Thaps3|269352|estExt_thaps1__	1172_810_1068_F3!AR2_G31013_23nts_4	CDS	0	1368	1114	1139	269352	-31.4	2.1e-05	269352	6776	jgi_269352_1403.m000430-Thaps3	sp|Q803X4|DCA13_DANRE	DDB1- and CUL4-associated factor 13 OS=Danio rerio GN=dcaf13 PE=2 SV=1	tps:THAPSDRAFT_269352	hypothetical protein; K11806 WD repeat and SOF domain-containing protein 1	CAM_CL_3861	phytax.match.26444809.1			PF00400.25	WD domain, G-beta repeat					nucl	nucl	2.20973e+17
jgi|Thaps3|269400|estExt_thaps1__	1442_152_704_F3!AR1_G31013_22nts_6	CDS	0	1389	1226	1258	269400	-23.7	0.002324	269400	6786	jgi_269400_1404.m000062-Thaps3	sp|P79401|CP3AT_PIG	Cytochrome P450 3A29 OS=Sus scrofa GN=CYP3A29 PE=2 SV=1	tps:THAPSDRAFT_269400	hypothetical protein	CAM_CL_3357	phytax.match.26451347.1			PF00067.15	Cytochrome P450	GO:0004497, GO:0005506, GO:0009055, GO:0020037				chlo	plas	2.20972e+17
jgi|Thaps3|269434|estExt_thaps1__	1381_423_1947_F3!AR1_G31013_20nts_12	CDS	0	1698	1076	1099	269434	-20.7	0.005563	269434	6794	jgi_269434_1404.m000274-Thaps3	sp|P39587|YWBD_BACSU	Putative ribosomal RNA large subunit methyltransferase ywbD OS=Bacillus subtilis GN=ywbD PE=3 SV=1	tps:THAPSDRAFT_269434	hypothetical protein	CAM_CL_509	phytax.match.26442897.1			PF10672.2	S-adenosylmethionine-dependent methyltransferase					cyto	nucl	2.20972e+17
jgi|Thaps3|269439|estExt_thaps1__	1180_1482_783_F3!AR2_G31013_21nts_2	CDS	0	1503	133	162	269439	-25.6	0.000612	269439	6796	jgi_269439_1404.m000275-Thaps3			tps:THAPSDRAFT_269439	hypothetical protein		phytax.match.26446144.1									cyto	cyto	2.20972e+17
jgi|Thaps3|269534|estExt_thaps1__	1394_1396_402_F3!AR1_G31013_23nts_3	CDS	0	4089	217	238	269534	-25.2	0.000467	269534	6816	jgi_269534_1405.m000122-Thaps3	sp|Q8NIV6|SPT6_NEUCR	Transcription elongation factor spt-6 OS=Neurospora crassa GN=spt-6 PE=3 SV=1	tps:THAPSDRAFT_269534	SUPT6H; SUPT6H,-like protein to suppressor of ty 6; K11292 transcription elongation factor SPT6	CAM_CL_2001	phytax.match.26454923.1									nucl	nucl	2.20972e+17
jgi|Thaps3|269556|estExt_thaps1__	1529_1170_904_F3!AR1_G31013_23nts_3	CDS	0	1314	58	86	269556	-29.1	0.000101	269556	6820	jgi_269556_1406.m000178-Thaps3	sp|Q5JK84|RH15_ORYSJ	DEAD-box ATP-dependent RNA helicase 15 OS=Oryza sativa subsp. japonica GN=Os01g0550000 PE=2 SV=1	tps:THAPSDRAFT_269556	dead box family RNA helicase; K12812 ATP-dependent RNA helicase UAP56/SUB2 [EC:3.6.1.-]	CAM_CL_60	phytax.match.26452950.1	ko03040	Spliceosome	PF00270.22	DEAD/DEAH box helicase	GO:0003676, GO:0005524, GO:0008026	TIGR01389	ATP-dependent DNA helicase RecQ	GO:0004003, GO:0006310	cyto	cyto	2.20969e+17
jgi|Thaps3|269586|estExt_thaps1__	1233_1805_1228_F3!AR2_G00032_22nts_1	CDS	0	2253	171	191	269586	-25.5	0.000317	269586	6828	jgi_269586_1406.m000043-Thaps3			tps:THAPSDRAFT_269586	hypothetical protein		phytax.match.26448100.1			PF02622.8	Uncharacterized ACR, COG1678					chlo	nucl	2.20969e+17
jgi|Thaps3|269655|estExt_thaps1__	929_478_777_F3!AR2_G00032_23nts_1	CDS	0	1230	710	736	269655	-33.2	9e-06	269655	6836	jgi_269655_1409.m000347-Thaps3	sp|P73456|FTSZ_SYNY3	Cell division protein ftsZ OS=Synechocystis sp. (strain PCC 6803) GN=ftsZ PE=3 SV=1	tps:THAPSDRAFT_270227	hypothetical protein	CAM_CL_1454	phytax.match.26441112.1			PF00091.18	Tubulin/FtsZ family, GTPase domain	GO:0043234, GO:0051258	TIGR00065	cell division protein FtsZ	GO:0000910, GO:0003924	cyto	cysk	2.20971e+17
jgi|Thaps3|269714|estExt_thaps1__	918_1375_288_F3!AR2_G31013_21nts_7	CDS	0	2907	847	871	269714	-22.9	0.001887	269714	6848	jgi_269714_1409.m000160-Thaps3	sp|O95340|PAPS2_HUMAN	Bifunctional 3'-phosphoadenosine 5'-phosphosulfate synthase 2 OS=Homo sapiens GN=PAPSS2 PE=1 SV=2	tps:THAPSDRAFT_269714	ATP sulfurylase (EC:2.7.1.25 2.7.7.4)	CAM_CL_3102	phytax.match.26443086.1			PF01747.10	ATP-sulfurylase	GO:0000103, GO:0004781	TIGR00339	sulfate adenylyltransferase	GO:0004781	plas	plas	2.20971e+17
jgi|Thaps3|269735|estExt_thaps1__	1393_802_253_F3!AR1_G31013_21nts_2	CDS	0	2901	500	522	269735	-24.7	0.000559	269735	6855	jgi_269735_1410.m000167-Thaps3	sp|Q91784|KIF4_XENLA	Chromosome-associated kinesin KIF4 OS=Xenopus laevis GN=kif4 PE=2 SV=1	tps:THAPSDRAFT_269735	hypothetical protein	CAM_CL_1963	phytax.match.26443929.1			PF02037.20	SAP domain	GO:0003676				nucl	nucl	2.20971e+17
jgi|Thaps3|269744|estExt_thaps1__	1233_1805_1228_F3!AR2_G00032_22nts_1	CDS	0	2613	2496	2517	269744	-25.6	0.000334	269744	6857	jgi_269744_1410.m000010-Thaps3	sp|Q8I8U2|AP1G_DICDI	AP-1 complex subunit gamma OS=Dictyostelium discoideum GN=ap1g1 PE=1 SV=1	tps:THAPSDRAFT_269744	APG2; gamma subunit of tetrameric clathrin adaptor complex AP2; K12391 AP-1 complex subunit gamma-1	CAM_CL_2271	phytax.match.26455085.1	ko04142	Lysosome	PF01602.13	Adaptin N terminal region	GO:0005515, GO:0006886, GO:0016192, GO:0030117				chlo	nucl	2.2097e+17
jgi|Thaps3|269776|estExt_thaps1__	1567_164_827_F3!AR1_G31013_24nts_1	CDS	9	1515	1237	1262	269776	-29.7	6.2e-05	269776	6865	jgi_269776_1410.m000088-Thaps3	sp|Q9Y7R7|RL1DA_SCHPO	Putative ribosome biogenesis protein C306.07c OS=Schizosaccharomyces pombe GN=SPCC306.07c PE=2 SV=1	tps:THAPSDRAFT_269776	hypothetical protein	CAM_CL_4165	phytax.match.26438438.1									chlo	nucl	2.2097e+17
jgi|Thaps3|269798|estExt_thaps1__	1381_423_1947_F3!AR1_G31013_20nts_12	CDS	0	2091	1215	1239	269798	-21.7	0.003391	269798	6870	jgi_269798_1410.m000320-Thaps3			tps:THAPSDRAFT_269798	hypothetical protein		phytax.match.26454155.1									cyto	cyto_nucl	2.2097e+17
jgi|Thaps3|269819|estExt_thaps1__	1394_1396_402_F3!AR1_G31013_23nts_3	CDS	0	1647	1486	1513	269819	-21	0.008112	269819	6872	jgi_269819_1411.m000092-Thaps3	sp|Q08B22|ALG11_XENLA	Asparagine-linked glycosylation protein 11 homolog OS=Xenopus laevis GN=alg11 PE=2 SV=2	tps:THAPSDRAFT_269819	glycosyltransferase; K03844 alpha-1,2-mannosyltransferase [EC:2.4.1.-]	CAM_CL_157	phytax.match.26453528.1	ko00510	N-Glycan biosynthesis	PF00534.13	Glycosyl transferases group 1	GO:0009058	TIGR03449	UDP-N-acetylglucosamine: 1L-myo-inositol-1-phosphate 1-alpha-D-N-acetylglucosaminyltransferase	GO:0008194, GO:0010125	chlo	E.R.	2.2097e+17
jgi|Thaps3|269874|estExt_thaps1__	1599_1566_1907_F3!AR1_G31013_20nts_2	CDS	0	849	295	321	269874	-27.6	0.000139	269874	6884	jgi_269874_1412.m000117-Thaps3	sp|Q9S7U9|M2K2_ARATH	Mitogen-activated protein kinase kinase 2 OS=Arabidopsis thaliana GN=MKK2 PE=1 SV=2	tps:THAPSDRAFT_269874	hypothetical protein	CAM_CL_58	phytax.match.26457553.1			PF00069.18	Protein kinase domain	GO:0004672, GO:0005524, GO:0006468	TIGR03903	TOMM system kinase/cyclase multidomain protein		cyto	cyto_nucl	2.20969e+17
jgi|Thaps3|269900|estExt_thaps1__	1529_1170_904_F3!AR1_G31013_23nts_3	CDS	0	4980	3043	3065	269900	-36.4	1e-06	269900	6890	jgi_269900_1414.m000105-Thaps3	sp|P55038|GLTS_SYNY3	Ferredoxin-dependent glutamate synthase 2 OS=Synechocystis sp. (strain PCC 6803) GN=gltS PE=1 SV=2	tps:THAPSDRAFT_269900	glsF; glutamate synthase (EC:1.4.7.1)	CAM_CL_1994	phytax.match.26452904.1			PF01645.10	Conserved region in glutamate synthase	GO:0006537, GO:0015930				chlo	mito	2.2097e+17
jgi|Thaps3|269917|estExt_thaps1__	1233_1805_1228_F3!AR2_G00032_22nts_1	3UTR	558	2202	3070	3096	269917	-25	0.000751	269917	6893	jgi_269917_1414.m000008-Thaps3	sp|Q8IZ69|TRM2A_HUMAN	tRNA (uracil-5-)-methyltransferase homolog A OS=Homo sapiens GN=TRMT2A PE=1 SV=2	tps:THAPSDRAFT_269917	hypothetical protein	CAM_CL_456	phytax.match.26449577.1			PF05958.4	tRNA (Uracil-5-)-methyltransferase	GO:0006396, GO:0008173	TIGR00479	23S rRNA (uracil-5-)-methyltransferase RumA	GO:0000154, GO:0008649	cyto	mito	2.2097e+17
jgi|Thaps3|269942|estExt_thaps1__	1233_1805_1228_F3!AR2_G00032_22nts_1	CDS	0	1593	645	666	269942	-25.2	0.000421	269942	6899	jgi_269942_1415.m000126-Thaps3	sp|Q9SZJ5|GLYM_ARATH	Serine hydroxymethyltransferase, mitochondrial OS=Arabidopsis thaliana GN=SHM1 PE=1 SV=1	tps:THAPS_269942	glycine or serine hydroxymethyltransferase, serine methylase; K00600 glycine hydroxymethyltransferase [EC:2.1.2.1]	CAM_CL_1216	phytax.match.26443924.1	ko00260	Glycine, serine and threonine metabolism	PF00464.12	Serine hydroxymethyltransferase	GO:0004372, GO:0006544, GO:0006563				chlo	mito	2.09584e+17
jgi|Thaps3|269953|estExt_thaps1__	898_725_1897_F3!AR2_G31013_23nts_1	CDS	0	1281	685	706	269953	-28.6	6.6e-05	269953	6902	jgi_269953_1415.m000169-Thaps3	sp|P45315|SOHB_HAEIN	Probable protease sohB OS=Haemophilus influenzae GN=sohB PE=3 SV=1	tps:THAPS_269953	hypothetical protein	CAM_CL_239	phytax.match.26448093.1			PF01343.11	Peptidase family S49	GO:0006508, GO:0008233	TIGR00706	signal peptide peptidase SppA, 36K type	GO:0006465	cyto	cyto_nucl	2.09583e+17
jgi|Thaps3|269966|estExt_thaps1__	929_478_777_F3!AR2_G00032_23nts_1	CDS	0	3234	2715	2737	269966	-50.2	0	269966	6904	jgi_269966_1415.m000091-Thaps3	sp|Q86KU2|SYVC_DICDI	Probable valyl-tRNA synthetase, cytoplasmic OS=Dictyostelium discoideum GN=valS1 PE=3 SV=1	tps:THAPS_269966	VTS1; valyl-tRNA synthetase (EC:6.1.1.9); K01873 valyl-tRNA synthetase [EC:6.1.1.9]	CAM_CL_1315	phytax.match.26458802.1	ko00290	Valine, leucine and isoleucine biosynthesis	PF00133.15	tRNA synthetases class I (I, L, M and V)	GO:0000166, GO:0004812, GO:0005524, GO:0005737, GO:0006412, GO:0006418	TIGR00422	valine--tRNA ligase	GO:0004832, GO:0005737, GO:0006438	nucl	cyto_nucl	2.09584e+17
jgi|Thaps3|270000|estExt_thaps1__	1518_886_1823_F3!AR1_G31013_20nts_1	CDS	0	2937	1028	1050	270000	-25.1	0.000396	270000	6911	jgi_270000_1418.m000026-Thaps3	sp|O60524|SDCG1_HUMAN	Serologically defined colon cancer antigen 1 OS=Homo sapiens GN=SDCCAG1 PE=1 SV=4	tps:THAPSDRAFT_270000	signal peptidase	CAM_CL_2315	phytax.match.26447519.1			PF11923.1	Domain of unknown function (DUF3441)					cyto	mito_nucl	2.20968e+17
jgi|Thaps3|270013|estExt_thaps1__	1442_152_704_F3!AR1_G31013_22nts_6	CDS	0	2235	358	377	270013	-30.5	1.5e-05	270013	6915	jgi_270013_1419.m000250-Thaps3	sp|Q04957|DPO1_BACCA	DNA polymerase I OS=Bacillus caldotenax GN=polA PE=1 SV=1	tps:THAPSDRAFT_270013	hypothetical protein; K02335 DNA polymerase I [EC:2.7.7.7]	CAM_CL_317	phytax.match.26453049.1	ko00230	Purine metabolism	PF00476.13	DNA polymerase family A	GO:0003677, GO:0003887, GO:0006260	TIGR00593	DNA polymerase I	GO:0003887, GO:0006260	cyto	nucl	2.2097e+17
jgi|Thaps3|270031|estExt_thaps1__	1408_1985_285_F3!AR1_G31013_23nts_2	CDS	0	954	430	457	270031	-26.6	0.00037	270031	6921	jgi_270031_1419.m000223-Thaps3			tps:THAPSDRAFT_270031	hypothetical protein	CAM_CL_4325										cyto	cyto_nucl	2.2097e+17
jgi|Thaps3|270071|estExt_thaps1__	1529_1170_904_F3!AR1_G31013_23nts_3	CDS	144	4092	1630	1652	270071	-26.3	0.000277	270071	6929	jgi_270071_1420.m000271-Thaps3	sp|Q9MYW6|XDH_FELCA	Xanthine dehydrogenase/oxidase OS=Felis catus GN=XDH PE=2 SV=3	tps:THAPSDRAFT_270071	hypothetical protein; K00106 xanthine dehydrogenase/oxidase [EC:1.17.1.4 1.17.3.2]	CAM_CL_1335	phytax.match.26441135.1	ko00230	Purine metabolism	PF02738.11	Molybdopterin-binding domain of aldehyde dehydrogenase	GO:0016491, GO:0055114	TIGR02969	aldehyde oxidase		cyto	mito	2.20969e+17
jgi|Thaps3|270115|estExt_thaps1__	921_306_230_F3!AR2_G31013_21nts_451	CDS	0	1518	673	693	270115	-29.5	2.7e-05	270115	6934	jgi_270115_1420.m000175-Thaps3	sp|Q9Y169|EXT2_DROME	Exostosin-2 OS=Drosophila melanogaster GN=Ext2 PE=1 SV=1	tps:THAPSDRAFT_270115	hypothetical protein	CAM_CL_2792	phytax.match.26451382.1			PF09258.3	Glycosyl transferase family 64 domain	GO:0016758, GO:0031227				nucl	nucl	2.20969e+17
jgi|Thaps3|270120|estExt_thaps1__	1374_1433_1030_F3!AR1_G31013_22nts_13	CDS	0	1902	355	385	270120	-34.5	6e-06	270120	6936	jgi_270120_1421.m000052-Thaps3	sp|Q9FJH6|AB1F_ARATH	ABC transporter F family member 1 OS=Arabidopsis thaliana GN=ABCF1 PE=1 SV=1	tps:THAPSDRAFT_270120	ABC transporter; K06185 ATP-binding cassette, sub-family F, member 2	CAM_CL_1378	phytax.match.26457829.1			PF00005.20	ABC transporter	GO:0005524, GO:0016887	TIGR03719	ATP-binding cassette protein, ChvD family		cyto	cyto	2.20969e+17
jgi|Thaps3|270136|estExt_thaps1__	1518_886_1823_F3!AR1_G31013_20nts_1	CDS	0	1437	1096	1115	270136	-24.5	0.000402	270136	6939	jgi_270136_1421.m000068-Thaps3	sp|P59322|ARGD_THEEB	Acetylornithine aminotransferase OS=Thermosynechococcus elongatus (strain BP-1) GN=argD PE=3 SV=1	tps:THAPSDRAFT_270136	n-acetylornithine aminotransferase	CAM_CL_80	phytax.match.26459972.1			PF00202.14	Aminotransferase class-III	GO:0008483, GO:0030170	TIGR00707	acetylornithine and succinylornithine aminotransferases		chlo	extr	2.20969e+17
jgi|Thaps3|270148|estExt_thaps1__	1427_942_1564_F3!AR1_G31013_20nts_7	CDS	0	1776	885	905	270148	-33.6	2e-06	270148	6945	jgi_270148_1422.m000067-Thaps3	sp|P30416|FKBP4_MOUSE	Peptidyl-prolyl cis-trans isomerase FKBP4 OS=Mus musculus GN=Fkbp4 PE=1 SV=5	tps:THAPSDRAFT_270148	heat shock protein-like protein	CAM_CL_178	phytax.match.26456460.1			PF00012.13	Hsp70 protein		TIGR02350	chaperone protein DnaK	GO:0005524, GO:0006457, GO:0006950, GO:0016887, GO:0051082	chlo	cyto	2.20969e+17
jgi|Thaps3|28038|estExt_Genewise_	1508_336_693_F3!AR1_G00032_24nts_2	CDS	0	1677	1559	1591	28038	-29.3	0.000137	28038	7026	jgi_28038_1399.m000843-Thaps3	sp|Q8N653|LZTR1_HUMAN	Leucine-zipper-like transcriptional regulator 1 OS=Homo sapiens GN=LZTR1 PE=2 SV=2	tps:THAPSDRAFT_28038	hypothetical protein	CAM_CL_11542071	phytax.match.26450583.1			PF07646.8	Kelch motif	GO:0005515	TIGR03548	cyclically-permuted mutatrotase family protein		nucl	nucl	2.20975e+17
jgi|Thaps3|28241|estExt_Genewise_	921_306_230_F3!AR2_G31013_21nts_451	CDS	15	1209	200	225	28241	-25	0.000623	28241	7043	jgi_28241_1400.m000550-Thaps3	sp|P26988|G3P_PHYIN	Glyceraldehyde-3-phosphate dehydrogenase OS=Phytophthora infestans GN=GPDA PE=3 SV=1	tps:THAPSDRAFT_28241	gapC3; glyceraldehyde 3-phosphate dehydrogenase; K00134 glyceraldehyde 3-phosphate dehydrogenase [EC:1.2.1.12]	CAM_CL_1139	phytax.match.26457123.1	ko00010	Glycolysis / Gluconeogenesis	PF02800.13	Glyceraldehyde 3-phosphate dehydrogenase, C-terminal domain		TIGR01534	glyceraldehyde-3-phosphate dehydrogenase, type I	GO:0006094, GO:0006096, GO:0008943, GO:0019682	cyto	cyto	2.20974e+17
jgi|Thaps3|28651|estExt_Genewise_	929_478_777_F3!AR2_G00032_23nts_1	CDS	0	1224	869	894	28651	-29.6	5.8e-05	28651	7077	jgi_28651_1401.m000134-Thaps3	sp|Q9UQW6|THIL_SCHPO	Acetyl-CoA acetyltransferase OS=Schizosaccharomyces pombe GN=erg10 PE=2 SV=1	tps:THAPSDRAFT_28651	AAT1_1; acetyl-coa acetyltransferase (EC:2.3.1.9); K00626 acetyl-CoA C-acetyltransferase [EC:2.3.1.9]	CAM_CL_3111	phytax.match.26454577.1	ko00071	Fatty acid metabolism	PF00108.16	Thiolase, N-terminal domain	GO:0008152, GO:0016747	TIGR01930	acetyl-CoA C-acetyltransferase	GO:0003985, GO:0006631	chlo	mito	2.20973e+17
jgi|Thaps3|28816|estExt_Genewise_	1442_152_704_F3!AR1_G31013_22nts_6	CDS	66	4419	598	633	28816	-25.1	0.0013	28816	7089	jgi_28816_1401.m000380-Thaps3	sp|Q5ZL98|RPC1_CHICK	DNA-directed RNA polymerase III subunit RPC1 OS=Gallus gallus GN=POLR3A PE=2 SV=1	tps:THAPSDRAFT_28816	RPC1; DNA directed RNA polymerase III, largest subunit (EC:2.7.7.6); K03018 DNA-directed RNA polymerase III subunit C1 [EC:2.7.7.6]	CAM_CL_2010	phytax.match.26450212.1	ko00230	Purine metabolism	PF04998.10	RNA polymerase Rpb1, domain 5	GO:0003677, GO:0003899, GO:0006350	TIGR02390	DNA-directed RNA polymerase subunit A'		cyto	cyto	2.20973e+17
jgi|Thaps3|29008|estExt_Genewise_	1233_1805_1228_F3!AR2_G00032_22nts_1	CDS	18	2829	2539	2555	29008	-22.4	0.001208	29008	7105	jgi_29008_1402.m000673-Thaps3	sp|P49079|AKH1_MAIZE	Bifunctional aspartokinase/homoserine dehydrogenase 1, chloroplastic OS=Zea mays GN=AKHSDH1 PE=2 SV=1	tps:THAPS_29008	bifunctional aspartokinase/homoserine dehydrogenase (EC:1.1.1.3 2.7.2.4); K12524 bifunctional aspartokinase/homoserine dehydrogenase 1 [EC:2.7.2.4 1.1.1.3]	CAM_CL_1495	phytax.match.26438088.1	ko00260	Glycine, serine and threonine metabolism	PF00742.12	Homoserine dehydrogenase	GO:0006520	TIGR00657	aspartate kinase		chlo	mito	2.09586e+17
jgi|Thaps3|29018|estExt_Genewise_	1172_810_1068_F3!AR2_G31013_23nts_4	CDS	75	1887	1291	1313	29018	-31.4	1.5e-05	29018	7107	jgi_29018_1402.m000404-Thaps3	sp|Q55BF2|NMD3_DICDI	60S ribosomal export protein NMD3 OS=Dictyostelium discoideum GN=nmd3 PE=3 SV=1	tps:THAPS_29018	nonsense mediated decay protein 3-like protein; K07562 nonsense-mediated mRNA decay protein 3	CAM_CL_11002612	phytax.match.26450917.1			PF04981.6	NMD3 family					chlo	cyto	2.09586e+17
jgi|Thaps3|29771|estExt_Genewise_	1442_152_704_F3!AR1_G31013_22nts_6	CDS	0	7311	375	403	29771	-25.3	0.000743	29771	7168	jgi_29771_1408.m000186-Thaps3	sp|Q86C65|TOR_DICDI	Target of rapamycin OS=Dictyostelium discoideum GN=tor PE=1 SV=1	tps:THAPSDRAFT_29771	phosphatidylinositol 3-kinase (PI3K)-like protein; K07203 FKBP12-rapamycin complex-associated protein	CAM_CL_11004443	phytax.match.26444002.1	ko04012	ErbB signaling pathway	PF00454.20	Phosphatidylinositol 3- and 4-kinase	GO:0016773				nucl	cyto	2.20971e+17
jgi|Thaps3|29842|estExt_Genewise_	898_725_1897_F3!AR2_G31013_23nts_1	3UTR	15	657	828	850	29842	-20.1	0.009407	29842	7175	jgi_29842_1409.m000126-Thaps3			tps:THAPSDRAFT_29842	hypothetical protein	CAM_CL_366	phytax.match.26458491.1									chlo	extr	2.20971e+17
jgi|Thaps3|29867|estExt_Genewise_	1072_1906_853_F3!AR2_G31013_22nts_1	CDS	0	2022	449	471	29867	-25.9	0.000313	29867	7180	jgi_29867_1409.m000370-Thaps3	sp|Q9UKU0|ACSL6_HUMAN	Long-chain-fatty-acid--CoA ligase 6 OS=Homo sapiens GN=ACSL6 PE=2 SV=4	tps:THAPSDRAFT_29867	ACS2_1; Long-chain-fatty-acid--CoA ligase	CAM_CL_1239	phytax.match.26439307.1			PF00501.21	AMP-binding enzyme	GO:0003824, GO:0008152	TIGR01923	O-succinylbenzoate-CoA ligase	GO:0008756, GO:0009234	chlo	mito	2.20971e+17
jgi|Thaps3|29936|estExt_Genewise_	1595_1216_233_F3!AR1_G31013_22nts_2	CDS	0	2601	1246	1273	29936	-21.6	0.00534	29936	7187	jgi_29936_1410.m000007-Thaps3	sp|P55861|MCM2_XENLA	DNA replication licensing factor mcm2 OS=Xenopus laevis GN=mcm2 PE=1 SV=2	tps:THAPSDRAFT_29936	DNA replication licensing factor MCM2; K02540 minichromosome maintenance protein 2	CAM_CL_2489	phytax.match.26455409.1	ko03030	DNA replication	PF00493.16	MCM2/3/5 family	GO:0003677, GO:0005524, GO:0006260				nucl	nucl	2.2097e+17
jgi|Thaps3|29955|estExt_Genewise_	1431_1377_1517_F3!AR1_G31013_23nts_3	CDS	0	678	320	342	29955	-24	0.001025	29955	7189	jgi_29955_1410.m000157-Thaps3	sp|O65731|RS5_CICAR	40S ribosomal protein S5 (Fragment) OS=Cicer arietinum GN=RPS5 PE=2 SV=1	tps:THAPSDRAFT_29955	RS5; RS5, ribosomal protein 5; K02989 small subunit ribosomal protein S5e	CAM_CL_8409	phytax.match.26457036.1	ko03010	Ribosome	PF00177.14	Ribosomal protein S7p/S5e	GO:0003735, GO:0005622, GO:0005840, GO:0006412	TIGR01028	ribosomal protein S7	GO:0003735, GO:0006412, GO:0022627	cyto	cyto	2.20971e+17
jgi|Thaps3|30105|estExt_Genewise_	1499_1964_1108_F3!AR1_G31013_20nts_1	CDS	0	1080	1009	1029	30105	-22.6	0.001391	30105	7199	jgi_30105_1411.m000166-Thaps3	sp|O24242|FPPS2_PARAR	Farnesyl pyrophosphate synthase 2 OS=Parthenium argentatum GN=FPS2 PE=2 SV=1	tps:THAPSDRAFT_30105	FPS1; probable farnesyl pyrophosphate synthetase (EC:2.5.1.10)	CAM_CL_1226	phytax.match.26459749.1			PF00348.10	Polyprenyl synthetase	GO:0008299				cyto	cyto	2.2097e+17
jgi|Thaps3|30301|estExt_Genewise_	1172_810_1068_F3!AR2_G31013_23nts_4	CDS	0	3984	3754	3784	30301	-28	0.000217	30301	7212	jgi_30301_1414.m000043-Thaps3	sp|Q9M8D3|PUR4_ARATH	Probable phosphoribosylformylglycinamidine synthase, chloroplastic OS=Arabidopsis thaliana GN=At1g74260 PE=1 SV=1	tps:THAPSDRAFT_30301	phosphoribosylformylglycinamidine synthase (EC:6.3.5.3); K01952 phosphoribosylformylglycinamidine synthase [EC:6.3.5.3]	CAM_CL_1334	phytax.match.26459452.1	ko00230	Purine metabolism	PF02769.15	AIR synthase related protein, C-terminal domain		TIGR01735	phosphoribosylformylglycinamidine synthase	GO:0004642, GO:0006189	cyto	cyto	2.2097e+17
jgi|Thaps3|39003|estExt_gwp_gw1._	1499_1964_1108_F3!AR1_G31013_20nts_1	CDS	0	579	121	140	39003	-22.9	0.001043	39003	8795	jgi_39003_1396.m000488-Thaps3	sp|A4QND5|NIP7_XENTR	60S ribosome subunit biogenesis protein NIP7 homolog OS=Xenopus tropicalis GN=nip7 PE=2 SV=1	tps:THAPSDRAFT_39003	hypothetical protein	CAM_CL_8842	phytax.match.26438133.1			PF03657.6	Uncharacterised protein family (UPF0113)					cyto	cyto	2.20978e+17
jgi|Thaps3|39157|estExt_gwp_gw1._	921_306_230_F3!AR2_G31013_21nts_451	CDS	0	1323	677	706	39157	-27.1	0.000267	39157	8812	jgi_39157_1396.m000220-Thaps3	sp|Q9SL67|PRS4B_ARATH	26S proteasome regulatory subunit 4 homolog B OS=Arabidopsis thaliana GN=RPT2B PE=2 SV=1	tps:THAPSDRAFT_39157	RPT2; 26S proteasome ATPase regulatory subunit 4; K03062 26S proteasome regulatory subunit T2	CAM_CL_214	phytax.match.26448026.1	ko03050	Proteasome	PF00004.22	ATPase family associated with various cellular activities (AAA)	GO:0005524	TIGR01242	26S proteasome subunit P45 family		cyto	cyto_nucl	2.20978e+17
jgi|Thaps3|39696|estExt_gwp_gw1._	1180_1482_783_F3!AR2_G31013_21nts_2	CDS	0	1866	1827	1849	39696	-23.3	0.001256	39696	8869	jgi_39696_1397.m000538-Thaps3	sp|Q8KG38|GLMS_CHLTE	Glucosamine--fructose-6-phosphate aminotransferase [isomerizing] OS=Chlorobium tepidum GN=glmS PE=3 SV=3	tps:THAPSDRAFT_39696	hypothetical protein; K00820 glucosamine--fructose-6-phosphate aminotransferase (isomerizing) [EC:2.6.1.16]	CAM_CL_2627	phytax.match.26446214.1	ko00250	Alanine, aspartate and glutamate metabolism	PF01380.15	SIS domain	GO:0005529, GO:0005975	TIGR01135	glutamine-fructose-6-phosphate transaminase (isomerizing)	GO:0004360, GO:0006040, GO:0009252	cyto	cyto	2.20977e+17
jgi|Thaps3|39741|estExt_gwp_gw1._	1442_152_704_F3!AR1_G31013_22nts_6	CDS	0	1281	1120	1147	39741	-28.7	0.000104	39741	8878	jgi_39741_1397.m000886-Thaps3	sp|Q9Y2T2|AP3M1_HUMAN	AP-3 complex subunit mu-1 OS=Homo sapiens GN=AP3M1 PE=1 SV=1	tps:THAPSDRAFT_39741	APM3; mu subunit of clathrin adaptor complex AP3; K12398 AP-3 complex subunit mu	CAM_CL_1549	phytax.match.26447853.1	ko04142	Lysosome	PF00928.14	Adaptor complexes medium subunit family	GO:0005515, GO:0006886, GO:0016192, GO:0030131				cyto	cyto	2.20977e+17
jgi|Thaps3|39741|estExt_gwp_gw1._	1345_1590_717_F3!AR1_G00032_21nts_1	CDS	0	1281	869	896	39741	-25.7	0.000496	39741	8878	jgi_39741_1397.m000886-Thaps3	sp|Q9Y2T2|AP3M1_HUMAN	AP-3 complex subunit mu-1 OS=Homo sapiens GN=AP3M1 PE=1 SV=1	tps:THAPSDRAFT_39741	APM3; mu subunit of clathrin adaptor complex AP3; K12398 AP-3 complex subunit mu	CAM_CL_1549	phytax.match.26447853.1	ko04142	Lysosome	PF00928.14	Adaptor complexes medium subunit family	GO:0005515, GO:0006886, GO:0016192, GO:0030131				cyto	cyto	2.20977e+17
jgi|Thaps3|39845|estExt_gwp_gw1._	1394_1396_402_F3!AR1_G31013_23nts_3	CDS	0	2493	1329	1354	39845	-22.2	0.003636	39845	8893	jgi_39845_1398.m000626-Thaps3	sp|Q55738|GYRA_SYNY3	DNA gyrase subunit A OS=Synechocystis sp. (strain PCC 6803) GN=gyrA PE=3 SV=1	tps:THAPSDRAFT_39845	DNA_TopoIV; DNA topoisomerase IV, ATP/GTP binding site (EC:5.99.1.3); K02469 DNA gyrase subunit A [EC:5.99.1.3]	CAM_CL_408	phytax.match.26440725.1			PF00521.13	DNA gyrase/topoisomerase IV, subunit A	GO:0003677, GO:0003918, GO:0005524, GO:0005694, GO:0006265	TIGR01063	DNA gyrase, A subunit	GO:0003916, GO:0003918, GO:0006265, GO:0009330	chlo	cyto	2.20976e+17
jgi|Thaps3|39973|estExt_gwp_gw1._	1529_1170_904_F3!AR1_G31013_23nts_3	CDS	0	1983	327	349	39973	-26.8	0.000208	39973	8905	jgi_39973_1398.m000567-Thaps3	sp|P42863|G6PIB_ORYSJ	Glucose-6-phosphate isomerase, cytosolic B OS=Oryza sativa subsp. japonica GN=Os06g0256500 PE=2 SV=2	tps:THAPSDRAFT_39973	GPI3; glucose-6-phosphate isomerase (EC:5.3.1.9)	CAM_CL_910	phytax.match.26450763.1			PF00342.12	Phosphoglucose isomerase	GO:0004347, GO:0006094, GO:0006096				chlo	mito	2.20976e+17
jgi|Thaps3|40089|estExt_gwp_gw1._	1599_1566_1907_F3!AR1_G31013_20nts_2	CDS	0	891	110	136	40089	-23.4	0.001506	40089	8919	jgi_40089_1398.m000439-Thaps3	sp|Q9BVS4|RIOK2_HUMAN	Serine/threonine-protein kinase RIO2 OS=Homo sapiens GN=RIOK2 PE=1 SV=2	tps:THAPSDRAFT_40089	hypothetical protein; K07179 RIO kinase 2 [EC:2.7.11.1]	CAM_CL_3508	phytax.match.26452825.1			PF01163.15	RIO1 family	GO:0003824, GO:0005524				cyto	cyto_nucl	2.20976e+17
jgi|Thaps3|40391|estExt_gwp_gw1._	1172_810_1068_F3!AR2_G31013_23nts_4	CDS	159	1521	1111	1134	40391	-32.1	1.2e-05	40391	8952	jgi_40391_1399.m000693-Thaps3	sp|O57391|ENOG_CHICK	Gamma-enolase OS=Gallus gallus GN=ENO2 PE=2 SV=1	tps:THAPSDRAFT_40391	ENO1; alpha enolase (EC:4.2.1.11); K01689 enolase [EC:4.2.1.11]	CAM_CL_4135	phytax.match.26456998.1	ko00010	Glycolysis / Gluconeogenesis	PF00113.15	Enolase, C-terminal TIM barrel domain	GO:0000015, GO:0000287, GO:0004634, GO:0006096	TIGR01060	phosphopyruvate hydratase	GO:0004634, GO:0006096	cyto	cyto	2.20975e+17
jgi|Thaps3|40393|estExt_gwp_gw1._	1381_423_1947_F3!AR1_G31013_20nts_12	CDS	0	1542	951	972	40393	-23.6	0.000857	40393	8953	jgi_40393_1399.m000425-Thaps3	sp|O44006|KPYK_EIMTE	Pyruvate kinase OS=Eimeria tenella GN=PYK PE=2 SV=1	tps:THAPSDRAFT_40393	PYK1; pyruvate kinase (EC:2.7.1.40); K00873 pyruvate kinase [EC:2.7.1.40]	CAM_CL_945	phytax.match.26440860.1	ko00010	Glycolysis / Gluconeogenesis	PF00224.14	Pyruvate kinase, barrel domain	GO:0000287, GO:0004743, GO:0006096, GO:0030955	TIGR01064	pyruvate kinase	GO:0004743, GO:0005737, GO:0006096	cyto	cyto	2.20975e+17
jgi|Thaps3|40597|estExt_gwp_gw1._	921_306_230_F3!AR2_G31013_21nts_451	CDS	0	1662	60	82	40597	-29.1	4.4e-05	40597	8980	jgi_40597_1400.m000464-Thaps3	sp|P74334|ACOX_SYNY3	Apocarotenoid-15,15'-oxygenase OS=Synechocystis sp. (strain PCC 6803) GN=sll1541 PE=1 SV=1	tps:THAPSDRAFT_40597	hypothetical protein	CAM_CL_1641	phytax.match.26440175.1			PF03055.8	Retinal pigment epithelial membrane protein					nucl	cyto_nucl	2.20973e+17
jgi|Thaps3|40774|estExt_gwp_gw1._	1599_1566_1907_F3!AR1_G31013_20nts_2	CDS	0	2898	1809	1826	40774	-29.7	1.3e-05	40774	9007	jgi_40774_1400.m000420-Thaps3	sp|P36428|SYA_ARATH	Alanyl-tRNA synthetase, mitochondrial OS=Arabidopsis thaliana GN=ALATS PE=1 SV=3	tps:THAPSDRAFT_40774	ALATS2; alanine-trna ligase (EC:6.1.1.7); K01872 alanyl-tRNA synthetase [EC:6.1.1.7]	CAM_CL_24	phytax.match.26444214.1	ko00970	Aminoacyl-tRNA biosynthesis	PF01411.12	tRNA synthetases class II (A)	GO:0000166, GO:0004813, GO:0005524, GO:0005737, GO:0006412, GO:0006419	TIGR00344	alanine--tRNA ligase	GO:0004813, GO:0005737, GO:0006419	cyto	cyto	2.20974e+17
jgi|Thaps3|40788|estExt_gwp_gw1._	1595_1216_233_F3!AR1_G31013_22nts_2	CDS	0	948	256	276	40788	-23.5	0.001014	40788	9009	jgi_40788_1400.m000783-Thaps3	sp|Q9SYM5|RHM1_ARATH	Probable rhamnose biosynthetic enzyme 1 OS=Arabidopsis thaliana GN=RHM1 PE=2 SV=1	tps:THAPSDRAFT_40788	hypothetical protein	CAM_CL_660	phytax.match.26443484.1			PF04321.10	RmlD substrate binding domain	GO:0008831, GO:0045226				chlo	cyto	2.20974e+17
jgi|Thaps3|41005|estExt_gwp_gw1._	1233_1805_1228_F3!AR2_G00032_22nts_1	CDS	0	999	748	773	41005	-24.5	0.000915	41005	9036	jgi_41005_1401.m000746-Thaps3	sp|Q1XDM1|ODPB_PORYE	Pyruvate dehydrogenase E1 component subunit beta OS=Porphyra yezoensis GN=pdhB PE=3 SV=1	tps:THAPSDRAFT_41005	hypothetical protein	CAM_CL_1069	phytax.match.26438041.1			PF02780.13	Transketolase, C-terminal domain	GO:0003824, GO:0008152	TIGR00204	1-deoxy-D-xylulose-5-phosphate synthase	GO:0005737, GO:0008615, GO:0008661, GO:0009228, GO:0009240	nucl	cyto	2.20973e+17
jgi|Thaps3|41045|estExt_gwp_gw1._	1442_152_704_F3!AR1_G31013_22nts_6	CDS	0	1083	462	481	41045	-26.6	0.000147	41045	9041	jgi_41045_1401.m000048-Thaps3	sp|Q9LPG6|RHM2_ARATH	Probable rhamnose biosynthetic enzyme 2 OS=Arabidopsis thaliana GN=RHM2 PE=1 SV=1	tps:THAPSDRAFT_41045	DGD3; dtdp-glucose 4,6-dehydratase (EC:4.2.1.46); K01710 dTDP-glucose 4,6-dehydratase [EC:4.2.1.46]	CAM_CL_589	phytax.match.26458948.1	ko00521	Streptomycin biosynthesis	PF01370.14	NAD dependent epimerase/dehydratase family	GO:0003824, GO:0044237, GO:0050662	TIGR01181	dTDP-glucose 4,6-dehydratase	GO:0008460, GO:0009243, GO:0019305	cyto	cyto	2.20973e+17
jgi|Thaps3|41216|estExt_gwp_gw1._	918_1375_288_F3!AR2_G31013_21nts_7	3UTR	0	1071	1194	1221	41216	-20.1	0.011362	41216	9061	jgi_41216_1401.m000716-Thaps3	sp|P13803|ETFA_RAT	Electron transfer flavoprotein subunit alpha, mitochondrial OS=Rattus norvegicus GN=Etfa PE=1 SV=4	tps:THAPSDRAFT_41216	hypothetical protein; K03522 electron transfer flavoprotein alpha subunit	CAM_CL_4778	phytax.match.26444045.1			PF00766.12	Electron transfer flavoprotein FAD-binding domain					chlo	mito	2.20973e+17
jgi|Thaps3|41566|estExt_gwp_gw1._	1595_1216_233_F3!AR1_G31013_22nts_2	CDS	0	546	355	378	41566	-28	0.000105	41566	9096	jgi_41566_1403.m000097-Thaps3	sp|Q54XU5|DCTN5_DICDI	Dynactin subunit 5 OS=Dictyostelium discoideum GN=dynE PE=3 SV=1	tps:THAPSDRAFT_41566	hypothetical protein; K10427 dynactin 5	CAM_CL_7109	phytax.match.26450888.1	ko04962	Vasopressin-regulated water reabsorption	PF00132.17	Bacterial transferase hexapeptide (three repeats)					chlo	extr	2.20972e+17
jgi|Thaps3|41637|estExt_gwp_gw1._	1394_1396_402_F3!AR1_G31013_23nts_3	CDS	255	1614	684	705	41637	-27.6	0.000118	41637	9104	jgi_41637_1403.m000260-Thaps3	sp|P36165|TGL4_YEAST	Lipase 4 OS=Saccharomyces cerevisiae GN=TGL4 PE=1 SV=1	tps:THAPSDRAFT_41637	hypothetical protein; K07001	CAM_CL_13363896	phytax.match.26457960.1			PF11815.1	Domain of unknown function (DUF3336)					cyto	nucl	2.20972e+17
jgi|Thaps3|42123|estExt_gwp_gw1._	1529_1170_904_F3!AR1_G31013_23nts_3	CDS	0	1959	1153	1181	42123	-24.6	0.0012	42123	9145	jgi_42123_1408.m000183-Thaps3	sp|Q8KG38|GLMS_CHLTE	Glucosamine--fructose-6-phosphate aminotransferase [isomerizing] OS=Chlorobium tepidum GN=glmS PE=3 SV=3	tps:THAPSDRAFT_42123	hypothetical protein	CAM_CL_2627	phytax.match.26446214.1			PF01380.15	SIS domain	GO:0005529, GO:0005975	TIGR01135	glutamine-fructose-6-phosphate transaminase (isomerizing)	GO:0004360, GO:0006040, GO:0009252	cyto	cyto
jgi|Thaps3|42123|estExt_gwp_gw1._	1180_1482_783_F3!AR2_G31013_21nts_2	CDS	0	1959	1920	1942	42123	-28.8	5.2e-05	42123	9145	jgi_42123_1408.m000183-Thaps3	sp|Q8KG38|GLMS_CHLTE	Glucosamine--fructose-6-phosphate aminotransferase [isomerizing] OS=Chlorobium tepidum GN=glmS PE=3 SV=3	tps:THAPSDRAFT_42123	hypothetical protein	CAM_CL_2627	phytax.match.26446214.1			PF01380.15	SIS domain	GO:0005529, GO:0005975	TIGR01135	glutamine-fructose-6-phosphate transaminase (isomerizing)	GO:0004360, GO:0006040, GO:0009252	cyto	cyto
jgi|Thaps3|42213|estExt_gwp_gw1._	1381_423_1947_F3!AR1_G31013_20nts_12	CDS	0	1689	143	162	42213	-19.9	0.006223	42213	9154	jgi_42213_1409.m000152-Thaps3	sp|P37880|SYRC_CRILO	Arginyl-tRNA synthetase, cytoplasmic OS=Cricetulus longicaudatus GN=RARS PE=3 SV=1	tps:THAPSDRAFT_42213	hypothetical protein; K01887 arginyl-tRNA synthetase [EC:6.1.1.19]	CAM_CL_1470	phytax.match.26447932.1	ko00970	Aminoacyl-tRNA biosynthesis	PF00750.12	tRNA synthetases class I (R)	GO:0000166, GO:0004814, GO:0005524, GO:0005737, GO:0006412, GO:0006420	TIGR00456	arginine--tRNA ligase	GO:0004814, GO:0005737, GO:0006420	cysk	cyto	2.20971e+17
jgi|Thaps3|42612|estExt_gwp_gw1._	1529_1170_904_F3!AR1_G31013_23nts_3	5UTR	336	1425	137	164	42612	-31.2	2.9e-05	42612	9190	jgi_42612_1413.m000045-Thaps3	sp|A5UY94|PDXS_ROSS1	Pyridoxal biosynthesis lyase pdxS OS=Roseiflexus sp. (strain RS-1) GN=pdxS PE=3 SV=1	tps:THAPSDRAFT_42612	hypothetical protein; K06215 pyridoxine biosynthesis protein [EC:4.-.-.-]	CAM_CL_5942	phytax.match.26451702.1	ko00750	Vitamin B6 metabolism	PF01680.10	SOR/SNZ family		TIGR00343	pyridoxal 5'-phosphate synthase, synthase subunit Pdx1	GO:0008615	cyto	cyto	2.20969e+17
jgi|Thaps3|42660|estExt_gwp_gw1._	1394_1396_402_F3!AR1_G31013_23nts_3	CDS	0	1026	949	979	42660	-30.4	5.9e-05	42660	9199	jgi_42660_1414.m000119-Thaps3			tps:THAPSDRAFT_42660	hypothetical protein	CAM_CL_5349	phytax.match.26453752.1									mito	cyto	2.2097e+17
jgi|Thaps3|43160|estExt_gwp_gw1._	1599_1566_1907_F3!AR1_G31013_20nts_2	CDS	0	1239	796	814	43160	-23.8	0.00054	43160	9241	jgi_43160_1422.m000057-Thaps3	sp|P23612|SYWC_RABIT	Tryptophanyl-tRNA synthetase, cytoplasmic OS=Oryctolagus cuniculus GN=WARS PE=2 SV=3	tps:THAPSDRAFT_43160	TPS1; probable tryptophanyl tRNA synthetase; K01867 tryptophanyl-tRNA synthetase [EC:6.1.1.2]	CAM_CL_428	phytax.match.26457810.1	ko00380	Tryptophan metabolism	PF00579.18	tRNA synthetases class I (W and Y)	GO:0000166, GO:0004812, GO:0005524, GO:0005737, GO:0006412, GO:0006418	TIGR00233	tryptophan--tRNA ligase	GO:0004830, GO:0005737, GO:0006436	cysk	cysk	2.20969e+17
total lines processed = 731	total lines processed = 731	NOMATCH
count_5UTR = 5, count_CDS = 698, count_3UTR = 28	count_5UTR = 5, count_CDS = 698, count_3UTR = 28	NOMATCH
