# Supplementary material for: Characterization of the Small RNA Transcriptome of the Diatom, Thalassiosira pseudonana
Source: PLoS One. 2011 Aug 12;6(8):e22870. doi: 10.1371/journal.pone.0022870 (PMC3155517; doi:10.1371/journal.pone.0022870)
Supplement: Table S3 — Predicted target gene functional categories for miRNA candidates. Functional categories are in an ordered list as a ratio to the frequency of the functional groups in the genome. (XLS) [file pone.0022870.s007.xls]

## Sheet: plant-like target functions
Predicted target gene functional categories for miRNA candidates
using plant-like binding characteristics
Definitions	fractions	all genes	ratio
stress response	0.0463	0.0094	4.92553
DNA repair	0.0185	0.007	2.64286
amino acid metabolism	0.0556	0.0221	2.51584
tRNA metabolism	0.0556	0.0236	2.35593
post-translational trafficking, protein localization	0.0278	0.0122	2.27869
carrier proteins/membrane transport	0.2222	0.1184	1.87669
lipid metabolism	0.0185	0.0105	1.7619
cofactor, cofactor metabolism	0.0185	0.0114	1.62281
ribosomal proteins	0.0185	0.0136	1.36029
protein synthesis	0.037	0.0286	1.29371
nucleoside, nucleotide and nucleic acid metabolism	0.1019	0.0947	1.07603
intracellular transducers, signal transduction	0.0185	0.0173	1.06936
effectors/modulators; cell communication	0.037	0.0348	1.06322
carbohydrate metabolism	0.0185	0.0194	0.953608
metabolism	0.2593	0.3403	0.761975

## Sheet: animal-like target functions
Predicted target gene functional categories for miRNA candidates
using animal-like binding characteristics
Definitions	fractions	all genes	ratio
lipid metabolism	0.0324	0.0105	3.08571
carbohydrate metabolism	0.0504	0.0194	2.59794
cofactor, cofactor metabolism	0.0288	0.0114	2.52632
tRNA metabolism	0.0576	0.0236	2.44068
RNA processing (e.g., spliceosomal, helicases)	0.0216	0.0107	2.01869
amino acid metabolism	0.036	0.0221	1.62896
stress response	0.0144	0.0094	1.53191
nucleoside, nucleotide and nucleic acid metabolism	0.1115	0.0947	1.1774
ribosomal proteins	0.0144	0.0136	1.05882
intracellular transducers, signal transduction	0.018	0.0173	1.04046
effectors/modulators; cell communication	0.036	0.0348	1.03448
carrier proteins/membrane transport	0.1223	0.1184	1.03294
protein synthesis	0.0288	0.0286	1.00699
metabolism	0.3237	0.3403	0.95122
protein modification	0.0216	0.041	0.526829
proteolysis and peptidolysis	0.0144	0.0319	0.451411
